# Supplementary material for: Choice behavior in autistic adults: What drives the extreme switching phenomenon?
Source: PLoS One. 2023 Mar 2;18(3):e0282296. doi: 10.1371/journal.pone.0282296 (PMC9980774; doi:10.1371/journal.pone.0282296)
Supplement: S1 Dataset — (XLSX) [file pone.0282296.s004.xlsx]

## Sheet: raw selectioons
group	participant.id_in_session	participant.code	player.choice	subsession.round_number
control	07.06_control	ygm2a8jm	B	1
control	07.06_control	ygm2a8jm	C	2
control	07.06_control	ygm2a8jm	C	3
control	07.06_control	ygm2a8jm	C	4
control	07.06_control	ygm2a8jm	C	5
control	07.06_control	ygm2a8jm	C	6
control	07.06_control	ygm2a8jm	C	7
control	07.06_control	ygm2a8jm	C	8
control	07.06_control	ygm2a8jm	C	9
control	07.06_control	ygm2a8jm	C	10
control	07.06_control	ygm2a8jm	C	11
control	07.06_control	ygm2a8jm	A	12
control	07.06_control	ygm2a8jm	D	13
control	07.06_control	ygm2a8jm	D	14
control	07.06_control	ygm2a8jm	D	15
control	07.06_control	ygm2a8jm	D	16
control	07.06_control	ygm2a8jm	D	17
control	07.06_control	ygm2a8jm	B	18
control	07.06_control	ygm2a8jm	B	19
control	07.06_control	ygm2a8jm	A	20
control	07.06_control	ygm2a8jm	A	21
control	07.06_control	ygm2a8jm	A	22
control	07.06_control	ygm2a8jm	A	23
control	07.06_control	ygm2a8jm	A	24
control	07.06_control	ygm2a8jm	A	25
control	07.06_control	ygm2a8jm	A	26
control	07.06_control	ygm2a8jm	A	27
control	07.06_control	ygm2a8jm	A	28
control	07.06_control	ygm2a8jm	A	29
control	07.06_control	ygm2a8jm	A	30
control	07.06_control	ygm2a8jm	A	31
control	07.06_control	ygm2a8jm	A	32
control	07.06_control	ygm2a8jm	A	33
control	07.06_control	ygm2a8jm	A	34
control	07.06_control	ygm2a8jm	A	35
control	07.06_control	ygm2a8jm	A	36
control	07.06_control	ygm2a8jm	A	37
control	07.06_control	ygm2a8jm	A	38
control	07.06_control	ygm2a8jm	A	39
control	07.06_control	ygm2a8jm	A	40
control	07.06_control	ygm2a8jm	A	41
control	07.06_control	ygm2a8jm	A	42
control	07.06_control	ygm2a8jm	A	43
control	07.06_control	ygm2a8jm	A	44
control	07.06_control	ygm2a8jm	A	45
control	07.06_control	ygm2a8jm	A	46
control	07.06_control	ygm2a8jm	A	47
control	07.06_control	ygm2a8jm	A	48
control	07.06_control	ygm2a8jm	A	49
control	07.06_control	ygm2a8jm	A	50
control	07.06_control	ygm2a8jm	A	51
control	07.06_control	ygm2a8jm	A	52
control	07.06_control	ygm2a8jm	A	53
control	07.06_control	ygm2a8jm	A	54
control	07.06_control	ygm2a8jm	A	55
control	07.06_control	ygm2a8jm	A	56
control	07.06_control	ygm2a8jm	A	57
control	07.06_control	ygm2a8jm	C	58
control	07.06_control	ygm2a8jm	A	59
control	07.06_control	ygm2a8jm	A	60
control	07.06_control	ygm2a8jm	A	61
control	07.06_control	ygm2a8jm	B	62
control	07.06_control	ygm2a8jm	A	63
control	07.06_control	ygm2a8jm	D	64
control	07.06_control	ygm2a8jm	A	65
control	07.06_control	ygm2a8jm	A	66
control	07.06_control	ygm2a8jm	A	67
control	07.06_control	ygm2a8jm	A	68
control	07.06_control	ygm2a8jm	A	69
control	07.06_control	ygm2a8jm	A	70
control	07.06_control	ygm2a8jm	A	71
control	07.06_control	ygm2a8jm	A	72
control	07.06_control	ygm2a8jm	A	73
control	07.06_control	ygm2a8jm	A	74
control	07.06_control	ygm2a8jm	A	75
control	07.06_control	ygm2a8jm	A	76
control	07.06_control	ygm2a8jm	A	77
control	07.06_control	ygm2a8jm	A	78
control	07.06_control	ygm2a8jm	A	79
control	07.06_control	ygm2a8jm	A	80
control	07.06_control	ygm2a8jm	A	81
control	07.06_control	ygm2a8jm	A	82
control	07.06_control	ygm2a8jm	A	83
control	07.06_control	ygm2a8jm	A	84
control	07.06_control	ygm2a8jm	A	85
control	07.06_control	ygm2a8jm	A	86
control	07.06_control	ygm2a8jm	A	87
control	07.06_control	ygm2a8jm	A	88
control	07.06_control	ygm2a8jm	A	89
control	07.06_control	ygm2a8jm	A	90
control	07.06_control	ygm2a8jm	A	91
control	07.06_control	ygm2a8jm	D	92
control	07.06_control	ygm2a8jm	A	93
control	07.06_control	ygm2a8jm	A	94
control	07.06_control	ygm2a8jm	A	95
control	07.06_control	ygm2a8jm	A	96
control	07.06_control	ygm2a8jm	A	97
control	07.06_control	ygm2a8jm	A	98
control	07.06_control	ygm2a8jm	A	99
control	07.06_control	ygm2a8jm	A	100
control	07.06_control	ygm2a8jm	A	101
control	07.06_control	ygm2a8jm	A	102
control	07.06_control	ygm2a8jm	A	103
control	07.06_control	ygm2a8jm	C	104
control	07.06_control	ygm2a8jm	A	105
control	07.06_control	ygm2a8jm	A	106
control	07.06_control	ygm2a8jm	A	107
control	07.06_control	ygm2a8jm	A	108
control	07.06_control	ygm2a8jm	A	109
control	07.06_control	ygm2a8jm	D	110
control	07.06_control	ygm2a8jm	A	111
control	07.06_control	ygm2a8jm	A	112
control	07.06_control	ygm2a8jm	A	113
control	07.06_control	ygm2a8jm	D	114
control	07.06_control	ygm2a8jm	A	115
control	07.06_control	ygm2a8jm	A	116
control	07.06_control	ygm2a8jm	A	117
control	07.06_control	ygm2a8jm	A	118
control	07.06_control	ygm2a8jm	C	119
control	07.06_control	ygm2a8jm	A	120
control	07.06_control	ygm2a8jm	A	121
control	07.06_control	ygm2a8jm	A	122
control	07.06_control	ygm2a8jm	A	123
control	07.06_control	ygm2a8jm	A	124
control	07.06_control	ygm2a8jm	A	125
control	07.06_control	ygm2a8jm	A	126
control	07.06_control	ygm2a8jm	A	127
control	07.06_control	ygm2a8jm	A	128
control	07.06_control	ygm2a8jm	A	129
control	07.06_control	ygm2a8jm	C	130
control	07.06_control	ygm2a8jm	A	131
control	07.06_control	ygm2a8jm	A	132
control	07.06_control	ygm2a8jm	A	133
control	07.06_control	ygm2a8jm	A	134
control	07.06_control	ygm2a8jm	A	135
control	07.06_control	ygm2a8jm	A	136
control	07.06_control	ygm2a8jm	A	137
control	07.06_control	ygm2a8jm	A	138
control	07.06_control	ygm2a8jm	A	139
control	07.06_control	ygm2a8jm	A	140
control	07.06_control	ygm2a8jm	A	141
control	07.06_control	ygm2a8jm	A	142
control	07.06_control	ygm2a8jm	D	143
control	07.06_control	ygm2a8jm	A	144
control	07.06_control	ygm2a8jm	A	145
control	07.06_control	ygm2a8jm	A	146
control	07.06_control	ygm2a8jm	A	147
control	07.06_control	ygm2a8jm	A	148
control	07.06_control	ygm2a8jm	A	149
control	07.06_control	ygm2a8jm	A	150
control	07.06_control	h3ubj5z1	A	1
control	07.06_control	h3ubj5z1	A	2
control	07.06_control	h3ubj5z1	A	3
control	07.06_control	h3ubj5z1	A	4
control	07.06_control	h3ubj5z1	A	5
control	07.06_control	h3ubj5z1	A	6
control	07.06_control	h3ubj5z1	A	7
control	07.06_control	h3ubj5z1	A	8
control	07.06_control	h3ubj5z1	A	9
control	07.06_control	h3ubj5z1	A	10
control	07.06_control	h3ubj5z1	B	11
control	07.06_control	h3ubj5z1	C	12
control	07.06_control	h3ubj5z1	C	13
control	07.06_control	h3ubj5z1	C	14
control	07.06_control	h3ubj5z1	C	15
control	07.06_control	h3ubj5z1	A	16
control	07.06_control	h3ubj5z1	D	17
control	07.06_control	h3ubj5z1	C	18
control	07.06_control	h3ubj5z1	D	19
control	07.06_control	h3ubj5z1	C	20
control	07.06_control	h3ubj5z1	A	21
control	07.06_control	h3ubj5z1	B	22
control	07.06_control	h3ubj5z1	D	23
control	07.06_control	h3ubj5z1	C	24
control	07.06_control	h3ubj5z1	C	25
control	07.06_control	h3ubj5z1	C	26
control	07.06_control	h3ubj5z1	B	27
control	07.06_control	h3ubj5z1	A	28
control	07.06_control	h3ubj5z1	D	29
control	07.06_control	h3ubj5z1	D	30
control	07.06_control	h3ubj5z1	A	31
control	07.06_control	h3ubj5z1	B	32
control	07.06_control	h3ubj5z1	C	33
control	07.06_control	h3ubj5z1	C	34
control	07.06_control	h3ubj5z1	C	35
control	07.06_control	h3ubj5z1	A	36
control	07.06_control	h3ubj5z1	C	37
control	07.06_control	h3ubj5z1	C	38
control	07.06_control	h3ubj5z1	A	39
control	07.06_control	h3ubj5z1	A	40
control	07.06_control	h3ubj5z1	A	41
control	07.06_control	h3ubj5z1	D	42
control	07.06_control	h3ubj5z1	D	43
control	07.06_control	h3ubj5z1	B	44
control	07.06_control	h3ubj5z1	B	45
control	07.06_control	h3ubj5z1	B	46
control	07.06_control	h3ubj5z1	B	47
control	07.06_control	h3ubj5z1	C	48
control	07.06_control	h3ubj5z1	D	49
control	07.06_control	h3ubj5z1	D	50
control	07.06_control	h3ubj5z1	B	51
control	07.06_control	h3ubj5z1	B	52
control	07.06_control	h3ubj5z1	A	53
control	07.06_control	h3ubj5z1	A	54
control	07.06_control	h3ubj5z1	D	55
control	07.06_control	h3ubj5z1	C	56
control	07.06_control	h3ubj5z1	C	57
control	07.06_control	h3ubj5z1	C	58
control	07.06_control	h3ubj5z1	B	59
control	07.06_control	h3ubj5z1	B	60
control	07.06_control	h3ubj5z1	B	61
control	07.06_control	h3ubj5z1	D	62
control	07.06_control	h3ubj5z1	D	63
control	07.06_control	h3ubj5z1	C	64
control	07.06_control	h3ubj5z1	C	65
control	07.06_control	h3ubj5z1	C	66
control	07.06_control	h3ubj5z1	D	67
control	07.06_control	h3ubj5z1	D	68
control	07.06_control	h3ubj5z1	B	69
control	07.06_control	h3ubj5z1	D	70
control	07.06_control	h3ubj5z1	B	71
control	07.06_control	h3ubj5z1	B	72
control	07.06_control	h3ubj5z1	B	73
control	07.06_control	h3ubj5z1	B	74
control	07.06_control	h3ubj5z1	B	75
control	07.06_control	h3ubj5z1	A	76
control	07.06_control	h3ubj5z1	A	77
control	07.06_control	h3ubj5z1	A	78
control	07.06_control	h3ubj5z1	A	79
control	07.06_control	h3ubj5z1	A	80
control	07.06_control	h3ubj5z1	A	81
control	07.06_control	h3ubj5z1	B	82
control	07.06_control	h3ubj5z1	A	83
control	07.06_control	h3ubj5z1	C	84
control	07.06_control	h3ubj5z1	A	85
control	07.06_control	h3ubj5z1	D	86
control	07.06_control	h3ubj5z1	A	87
control	07.06_control	h3ubj5z1	B	88
control	07.06_control	h3ubj5z1	B	89
control	07.06_control	h3ubj5z1	C	90
control	07.06_control	h3ubj5z1	D	91
control	07.06_control	h3ubj5z1	C	92
control	07.06_control	h3ubj5z1	C	93
control	07.06_control	h3ubj5z1	A	94
control	07.06_control	h3ubj5z1	B	95
control	07.06_control	h3ubj5z1	A	96
control	07.06_control	h3ubj5z1	B	97
control	07.06_control	h3ubj5z1	B	98
control	07.06_control	h3ubj5z1	A	99
control	07.06_control	h3ubj5z1	D	100
control	07.06_control	h3ubj5z1	C	101
control	07.06_control	h3ubj5z1	C	102
control	07.06_control	h3ubj5z1	A	103
control	07.06_control	h3ubj5z1	B	104
control	07.06_control	h3ubj5z1	B	105
control	07.06_control	h3ubj5z1	A	106
control	07.06_control	h3ubj5z1	D	107
control	07.06_control	h3ubj5z1	A	108
control	07.06_control	h3ubj5z1	A	109
control	07.06_control	h3ubj5z1	A	110
control	07.06_control	h3ubj5z1	C	111
control	07.06_control	h3ubj5z1	D	112
control	07.06_control	h3ubj5z1	B	113
control	07.06_control	h3ubj5z1	A	114
control	07.06_control	h3ubj5z1	C	115
control	07.06_control	h3ubj5z1	A	116
control	07.06_control	h3ubj5z1	A	117
control	07.06_control	h3ubj5z1	C	118
control	07.06_control	h3ubj5z1	D	119
control	07.06_control	h3ubj5z1	B	120
control	07.06_control	h3ubj5z1	A	121
control	07.06_control	h3ubj5z1	A	122
control	07.06_control	h3ubj5z1	A	123
control	07.06_control	h3ubj5z1	C	124
control	07.06_control	h3ubj5z1	D	125
control	07.06_control	h3ubj5z1	A	126
control	07.06_control	h3ubj5z1	B	127
control	07.06_control	h3ubj5z1	C	128
control	07.06_control	h3ubj5z1	A	129
control	07.06_control	h3ubj5z1	A	130
control	07.06_control	h3ubj5z1	D	131
control	07.06_control	h3ubj5z1	D	132
control	07.06_control	h3ubj5z1	A	133
control	07.06_control	h3ubj5z1	C	134
control	07.06_control	h3ubj5z1	A	135
control	07.06_control	h3ubj5z1	A	136
control	07.06_control	h3ubj5z1	B	137
control	07.06_control	h3ubj5z1	A	138
control	07.06_control	h3ubj5z1	C	139
control	07.06_control	h3ubj5z1	A	140
control	07.06_control	h3ubj5z1	A	141
control	07.06_control	h3ubj5z1	D	142
control	07.06_control	h3ubj5z1	C	143
control	07.06_control	h3ubj5z1	A	144
control	07.06_control	h3ubj5z1	B	145
control	07.06_control	h3ubj5z1	B	146
control	07.06_control	h3ubj5z1	C	147
control	07.06_control	h3ubj5z1	A	148
control	07.06_control	h3ubj5z1	A	149
control	07.06_control	h3ubj5z1	D	150
control	07.06_control	ooeyo9vp	B	1
control	07.06_control	ooeyo9vp	B	2
control	07.06_control	ooeyo9vp	B	3
control	07.06_control	ooeyo9vp	B	4
control	07.06_control	ooeyo9vp	A	5
control	07.06_control	ooeyo9vp	A	6
control	07.06_control	ooeyo9vp	A	7
control	07.06_control	ooeyo9vp	B	8
control	07.06_control	ooeyo9vp	B	9
control	07.06_control	ooeyo9vp	B	10
control	07.06_control	ooeyo9vp	C	11
control	07.06_control	ooeyo9vp	B	12
control	07.06_control	ooeyo9vp	B	13
control	07.06_control	ooeyo9vp	B	14
control	07.06_control	ooeyo9vp	B	15
control	07.06_control	ooeyo9vp	D	16
control	07.06_control	ooeyo9vp	C	17
control	07.06_control	ooeyo9vp	B	18
control	07.06_control	ooeyo9vp	B	19
control	07.06_control	ooeyo9vp	A	20
control	07.06_control	ooeyo9vp	A	21
control	07.06_control	ooeyo9vp	B	22
control	07.06_control	ooeyo9vp	C	23
control	07.06_control	ooeyo9vp	A	24
control	07.06_control	ooeyo9vp	A	25
control	07.06_control	ooeyo9vp	B	26
control	07.06_control	ooeyo9vp	B	27
control	07.06_control	ooeyo9vp	B	28
control	07.06_control	ooeyo9vp	B	29
control	07.06_control	ooeyo9vp	D	30
control	07.06_control	ooeyo9vp	D	31
control	07.06_control	ooeyo9vp	B	32
control	07.06_control	ooeyo9vp	A	33
control	07.06_control	ooeyo9vp	B	34
control	07.06_control	ooeyo9vp	B	35
control	07.06_control	ooeyo9vp	C	36
control	07.06_control	ooeyo9vp	A	37
control	07.06_control	ooeyo9vp	A	38
control	07.06_control	ooeyo9vp	C	39
control	07.06_control	ooeyo9vp	C	40
control	07.06_control	ooeyo9vp	C	41
control	07.06_control	ooeyo9vp	C	42
control	07.06_control	ooeyo9vp	C	43
control	07.06_control	ooeyo9vp	D	44
control	07.06_control	ooeyo9vp	D	45
control	07.06_control	ooeyo9vp	D	46
control	07.06_control	ooeyo9vp	D	47
control	07.06_control	ooeyo9vp	D	48
control	07.06_control	ooeyo9vp	B	49
control	07.06_control	ooeyo9vp	D	50
control	07.06_control	ooeyo9vp	D	51
control	07.06_control	ooeyo9vp	B	52
control	07.06_control	ooeyo9vp	D	53
control	07.06_control	ooeyo9vp	D	54
control	07.06_control	ooeyo9vp	D	55
control	07.06_control	ooeyo9vp	A	56
control	07.06_control	ooeyo9vp	D	57
control	07.06_control	ooeyo9vp	D	58
control	07.06_control	ooeyo9vp	D	59
control	07.06_control	ooeyo9vp	A	60
control	07.06_control	ooeyo9vp	D	61
control	07.06_control	ooeyo9vp	D	62
control	07.06_control	ooeyo9vp	D	63
control	07.06_control	ooeyo9vp	D	64
control	07.06_control	ooeyo9vp	D	65
control	07.06_control	ooeyo9vp	D	66
control	07.06_control	ooeyo9vp	D	67
control	07.06_control	ooeyo9vp	C	68
control	07.06_control	ooeyo9vp	D	69
control	07.06_control	ooeyo9vp	D	70
control	07.06_control	ooeyo9vp	A	71
control	07.06_control	ooeyo9vp	D	72
control	07.06_control	ooeyo9vp	D	73
control	07.06_control	ooeyo9vp	D	74
control	07.06_control	ooeyo9vp	A	75
control	07.06_control	ooeyo9vp	D	76
control	07.06_control	ooeyo9vp	D	77
control	07.06_control	ooeyo9vp	D	78
control	07.06_control	ooeyo9vp	A	79
control	07.06_control	ooeyo9vp	D	80
control	07.06_control	ooeyo9vp	D	81
control	07.06_control	ooeyo9vp	D	82
control	07.06_control	ooeyo9vp	D	83
control	07.06_control	ooeyo9vp	C	84
control	07.06_control	ooeyo9vp	A	85
control	07.06_control	ooeyo9vp	A	86
control	07.06_control	ooeyo9vp	D	87
control	07.06_control	ooeyo9vp	D	88
control	07.06_control	ooeyo9vp	D	89
control	07.06_control	ooeyo9vp	A	90
control	07.06_control	ooeyo9vp	B	91
control	07.06_control	ooeyo9vp	B	92
control	07.06_control	ooeyo9vp	B	93
control	07.06_control	ooeyo9vp	D	94
control	07.06_control	ooeyo9vp	D	95
control	07.06_control	ooeyo9vp	D	96
control	07.06_control	ooeyo9vp	D	97
control	07.06_control	ooeyo9vp	D	98
control	07.06_control	ooeyo9vp	D	99
control	07.06_control	ooeyo9vp	C	100
control	07.06_control	ooeyo9vp	D	101
control	07.06_control	ooeyo9vp	D	102
control	07.06_control	ooeyo9vp	C	103
control	07.06_control	ooeyo9vp	D	104
control	07.06_control	ooeyo9vp	D	105
control	07.06_control	ooeyo9vp	D	106
control	07.06_control	ooeyo9vp	A	107
control	07.06_control	ooeyo9vp	D	108
control	07.06_control	ooeyo9vp	D	109
control	07.06_control	ooeyo9vp	A	110
control	07.06_control	ooeyo9vp	D	111
control	07.06_control	ooeyo9vp	D	112
control	07.06_control	ooeyo9vp	D	113
control	07.06_control	ooeyo9vp	D	114
control	07.06_control	ooeyo9vp	D	115
control	07.06_control	ooeyo9vp	A	116
control	07.06_control	ooeyo9vp	D	117
control	07.06_control	ooeyo9vp	D	118
control	07.06_control	ooeyo9vp	D	119
control	07.06_control	ooeyo9vp	D	120
control	07.06_control	ooeyo9vp	D	121
control	07.06_control	ooeyo9vp	D	122
control	07.06_control	ooeyo9vp	D	123
control	07.06_control	ooeyo9vp	A	124
control	07.06_control	ooeyo9vp	D	125
control	07.06_control	ooeyo9vp	D	126
control	07.06_control	ooeyo9vp	D	127
control	07.06_control	ooeyo9vp	A	128
control	07.06_control	ooeyo9vp	D	129
control	07.06_control	ooeyo9vp	D	130
control	07.06_control	ooeyo9vp	D	131
control	07.06_control	ooeyo9vp	D	132
control	07.06_control	ooeyo9vp	A	133
control	07.06_control	ooeyo9vp	D	134
control	07.06_control	ooeyo9vp	D	135
control	07.06_control	ooeyo9vp	D	136
control	07.06_control	ooeyo9vp	D	137
control	07.06_control	ooeyo9vp	D	138
control	07.06_control	ooeyo9vp	A	139
control	07.06_control	ooeyo9vp	D	140
control	07.06_control	ooeyo9vp	D	141
control	07.06_control	ooeyo9vp	D	142
control	07.06_control	ooeyo9vp	D	143
control	07.06_control	ooeyo9vp	D	144
control	07.06_control	ooeyo9vp	D	145
control	07.06_control	ooeyo9vp	A	146
control	07.06_control	ooeyo9vp	D	147
control	07.06_control	ooeyo9vp	D	148
control	07.06_control	ooeyo9vp	D	149
control	07.06_control	ooeyo9vp	D	150
control	07.06_control	h8z97691	B	1
control	07.06_control	h8z97691	B	2
control	07.06_control	h8z97691	B	3
control	07.06_control	h8z97691	B	4
control	07.06_control	h8z97691	B	5
control	07.06_control	h8z97691	B	6
control	07.06_control	h8z97691	B	7
control	07.06_control	h8z97691	B	8
control	07.06_control	h8z97691	B	9
control	07.06_control	h8z97691	B	10
control	07.06_control	h8z97691	B	11
control	07.06_control	h8z97691	B	12
control	07.06_control	h8z97691	B	13
control	07.06_control	h8z97691	B	14
control	07.06_control	h8z97691	B	15
control	07.06_control	h8z97691	B	16
control	07.06_control	h8z97691	B	17
control	07.06_control	h8z97691	C	18
control	07.06_control	h8z97691	C	19
control	07.06_control	h8z97691	C	20
control	07.06_control	h8z97691	C	21
control	07.06_control	h8z97691	C	22
control	07.06_control	h8z97691	C	23
control	07.06_control	h8z97691	C	24
control	07.06_control	h8z97691	C	25
control	07.06_control	h8z97691	C	26
control	07.06_control	h8z97691	C	27
control	07.06_control	h8z97691	B	28
control	07.06_control	h8z97691	C	29
control	07.06_control	h8z97691	D	30
control	07.06_control	h8z97691	B	31
control	07.06_control	h8z97691	B	32
control	07.06_control	h8z97691	B	33
control	07.06_control	h8z97691	B	34
control	07.06_control	h8z97691	B	35
control	07.06_control	h8z97691	B	36
control	07.06_control	h8z97691	B	37
control	07.06_control	h8z97691	B	38
control	07.06_control	h8z97691	B	39
control	07.06_control	h8z97691	B	40
control	07.06_control	h8z97691	B	41
control	07.06_control	h8z97691	B	42
control	07.06_control	h8z97691	B	43
control	07.06_control	h8z97691	B	44
control	07.06_control	h8z97691	B	45
control	07.06_control	h8z97691	B	46
control	07.06_control	h8z97691	B	47
control	07.06_control	h8z97691	B	48
control	07.06_control	h8z97691	B	49
control	07.06_control	h8z97691	B	50
control	07.06_control	h8z97691	B	51
control	07.06_control	h8z97691	B	52
control	07.06_control	h8z97691	B	53
control	07.06_control	h8z97691	B	54
control	07.06_control	h8z97691	B	55
control	07.06_control	h8z97691	B	56
control	07.06_control	h8z97691	B	57
control	07.06_control	h8z97691	B	58
control	07.06_control	h8z97691	B	59
control	07.06_control	h8z97691	B	60
control	07.06_control	h8z97691	B	61
control	07.06_control	h8z97691	B	62
control	07.06_control	h8z97691	B	63
control	07.06_control	h8z97691	B	64
control	07.06_control	h8z97691	B	65
control	07.06_control	h8z97691	B	66
control	07.06_control	h8z97691	B	67
control	07.06_control	h8z97691	B	68
control	07.06_control	h8z97691	B	69
control	07.06_control	h8z97691	B	70
control	07.06_control	h8z97691	B	71
control	07.06_control	h8z97691	B	72
control	07.06_control	h8z97691	B	73
control	07.06_control	h8z97691	B	74
control	07.06_control	h8z97691	B	75
control	07.06_control	h8z97691	B	76
control	07.06_control	h8z97691	B	77
control	07.06_control	h8z97691	B	78
control	07.06_control	h8z97691	B	79
control	07.06_control	h8z97691	B	80
control	07.06_control	h8z97691	B	81
control	07.06_control	h8z97691	B	82
control	07.06_control	h8z97691	B	83
control	07.06_control	h8z97691	B	84
control	07.06_control	h8z97691	B	85
control	07.06_control	h8z97691	B	86
control	07.06_control	h8z97691	B	87
control	07.06_control	h8z97691	B	88
control	07.06_control	h8z97691	B	89
control	07.06_control	h8z97691	B	90
control	07.06_control	h8z97691	B	91
control	07.06_control	h8z97691	B	92
control	07.06_control	h8z97691	B	93
control	07.06_control	h8z97691	B	94
control	07.06_control	h8z97691	B	95
control	07.06_control	h8z97691	B	96
control	07.06_control	h8z97691	B	97
control	07.06_control	h8z97691	B	98
control	07.06_control	h8z97691	B	99
control	07.06_control	h8z97691	B	100
control	07.06_control	h8z97691	B	101
control	07.06_control	h8z97691	B	102
control	07.06_control	h8z97691	B	103
control	07.06_control	h8z97691	B	104
control	07.06_control	h8z97691	B	105
control	07.06_control	h8z97691	B	106
control	07.06_control	h8z97691	B	107
control	07.06_control	h8z97691	B	108
control	07.06_control	h8z97691	B	109
control	07.06_control	h8z97691	B	110
control	07.06_control	h8z97691	B	111
control	07.06_control	h8z97691	B	112
control	07.06_control	h8z97691	B	113
control	07.06_control	h8z97691	B	114
control	07.06_control	h8z97691	B	115
control	07.06_control	h8z97691	B	116
control	07.06_control	h8z97691	B	117
control	07.06_control	h8z97691	B	118
control	07.06_control	h8z97691	B	119
control	07.06_control	h8z97691	B	120
control	07.06_control	h8z97691	B	121
control	07.06_control	h8z97691	B	122
control	07.06_control	h8z97691	B	123
control	07.06_control	h8z97691	B	124
control	07.06_control	h8z97691	B	125
control	07.06_control	h8z97691	B	126
control	07.06_control	h8z97691	B	127
control	07.06_control	h8z97691	B	128
control	07.06_control	h8z97691	B	129
control	07.06_control	h8z97691	B	130
control	07.06_control	h8z97691	B	131
control	07.06_control	h8z97691	B	132
control	07.06_control	h8z97691	B	133
control	07.06_control	h8z97691	B	134
control	07.06_control	h8z97691	B	135
control	07.06_control	h8z97691	B	136
control	07.06_control	h8z97691	B	137
control	07.06_control	h8z97691	B	138
control	07.06_control	h8z97691	B	139
control	07.06_control	h8z97691	B	140
control	07.06_control	h8z97691	B	141
control	07.06_control	h8z97691	B	142
control	07.06_control	h8z97691	B	143
control	07.06_control	h8z97691	B	144
control	07.06_control	h8z97691	B	145
control	07.06_control	h8z97691	B	146
control	07.06_control	h8z97691	B	147
control	07.06_control	h8z97691	B	148
control	07.06_control	h8z97691	B	149
control	07.06_control	h8z97691	B	150
control	07.06_control	ubu6em3h	D	1
control	07.06_control	ubu6em3h	B	2
control	07.06_control	ubu6em3h	B	3
control	07.06_control	ubu6em3h	B	4
control	07.06_control	ubu6em3h	A	5
control	07.06_control	ubu6em3h	C	6
control	07.06_control	ubu6em3h	A	7
control	07.06_control	ubu6em3h	B	8
control	07.06_control	ubu6em3h	A	9
control	07.06_control	ubu6em3h	B	10
control	07.06_control	ubu6em3h	C	11
control	07.06_control	ubu6em3h	A	12
control	07.06_control	ubu6em3h	D	13
control	07.06_control	ubu6em3h	B	14
control	07.06_control	ubu6em3h	A	15
control	07.06_control	ubu6em3h	B	16
control	07.06_control	ubu6em3h	A	17
control	07.06_control	ubu6em3h	B	18
control	07.06_control	ubu6em3h	A	19
control	07.06_control	ubu6em3h	B	20
control	07.06_control	ubu6em3h	D	21
control	07.06_control	ubu6em3h	B	22
control	07.06_control	ubu6em3h	D	23
control	07.06_control	ubu6em3h	A	24
control	07.06_control	ubu6em3h	C	25
control	07.06_control	ubu6em3h	B	26
control	07.06_control	ubu6em3h	D	27
control	07.06_control	ubu6em3h	A	28
control	07.06_control	ubu6em3h	B	29
control	07.06_control	ubu6em3h	D	30
control	07.06_control	ubu6em3h	A	31
control	07.06_control	ubu6em3h	B	32
control	07.06_control	ubu6em3h	C	33
control	07.06_control	ubu6em3h	D	34
control	07.06_control	ubu6em3h	A	35
control	07.06_control	ubu6em3h	C	36
control	07.06_control	ubu6em3h	B	37
control	07.06_control	ubu6em3h	D	38
control	07.06_control	ubu6em3h	A	39
control	07.06_control	ubu6em3h	B	40
control	07.06_control	ubu6em3h	D	41
control	07.06_control	ubu6em3h	A	42
control	07.06_control	ubu6em3h	B	43
control	07.06_control	ubu6em3h	A	44
control	07.06_control	ubu6em3h	C	45
control	07.06_control	ubu6em3h	D	46
control	07.06_control	ubu6em3h	C	47
control	07.06_control	ubu6em3h	B	48
control	07.06_control	ubu6em3h	A	49
control	07.06_control	ubu6em3h	D	50
control	07.06_control	ubu6em3h	A	51
control	07.06_control	ubu6em3h	B	52
control	07.06_control	ubu6em3h	D	53
control	07.06_control	ubu6em3h	B	54
control	07.06_control	ubu6em3h	A	55
control	07.06_control	ubu6em3h	D	56
control	07.06_control	ubu6em3h	B	57
control	07.06_control	ubu6em3h	C	58
control	07.06_control	ubu6em3h	B	59
control	07.06_control	ubu6em3h	C	60
control	07.06_control	ubu6em3h	A	61
control	07.06_control	ubu6em3h	D	62
control	07.06_control	ubu6em3h	D	63
control	07.06_control	ubu6em3h	A	64
control	07.06_control	ubu6em3h	B	65
control	07.06_control	ubu6em3h	C	66
control	07.06_control	ubu6em3h	B	67
control	07.06_control	ubu6em3h	A	68
control	07.06_control	ubu6em3h	B	69
control	07.06_control	ubu6em3h	A	70
control	07.06_control	ubu6em3h	D	71
control	07.06_control	ubu6em3h	C	72
control	07.06_control	ubu6em3h	B	73
control	07.06_control	ubu6em3h	B	74
control	07.06_control	ubu6em3h	A	75
control	07.06_control	ubu6em3h	D	76
control	07.06_control	ubu6em3h	C	77
control	07.06_control	ubu6em3h	A	78
control	07.06_control	ubu6em3h	D	79
control	07.06_control	ubu6em3h	D	80
control	07.06_control	ubu6em3h	C	81
control	07.06_control	ubu6em3h	D	82
control	07.06_control	ubu6em3h	B	83
control	07.06_control	ubu6em3h	D	84
control	07.06_control	ubu6em3h	B	85
control	07.06_control	ubu6em3h	A	86
control	07.06_control	ubu6em3h	B	87
control	07.06_control	ubu6em3h	C	88
control	07.06_control	ubu6em3h	A	89
control	07.06_control	ubu6em3h	B	90
control	07.06_control	ubu6em3h	D	91
control	07.06_control	ubu6em3h	B	92
control	07.06_control	ubu6em3h	A	93
control	07.06_control	ubu6em3h	D	94
control	07.06_control	ubu6em3h	C	95
control	07.06_control	ubu6em3h	A	96
control	07.06_control	ubu6em3h	D	97
control	07.06_control	ubu6em3h	C	98
control	07.06_control	ubu6em3h	C	99
control	07.06_control	ubu6em3h	B	100
control	07.06_control	ubu6em3h	A	101
control	07.06_control	ubu6em3h	C	102
control	07.06_control	ubu6em3h	B	103
control	07.06_control	ubu6em3h	A	104
control	07.06_control	ubu6em3h	B	105
control	07.06_control	ubu6em3h	A	106
control	07.06_control	ubu6em3h	D	107
control	07.06_control	ubu6em3h	A	108
control	07.06_control	ubu6em3h	D	109
control	07.06_control	ubu6em3h	C	110
control	07.06_control	ubu6em3h	A	111
control	07.06_control	ubu6em3h	C	112
control	07.06_control	ubu6em3h	D	113
control	07.06_control	ubu6em3h	A	114
control	07.06_control	ubu6em3h	D	115
control	07.06_control	ubu6em3h	A	116
control	07.06_control	ubu6em3h	B	117
control	07.06_control	ubu6em3h	B	118
control	07.06_control	ubu6em3h	D	119
control	07.06_control	ubu6em3h	C	120
control	07.06_control	ubu6em3h	A	121
control	07.06_control	ubu6em3h	C	122
control	07.06_control	ubu6em3h	B	123
control	07.06_control	ubu6em3h	D	124
control	07.06_control	ubu6em3h	B	125
control	07.06_control	ubu6em3h	C	126
control	07.06_control	ubu6em3h	B	127
control	07.06_control	ubu6em3h	D	128
control	07.06_control	ubu6em3h	A	129
control	07.06_control	ubu6em3h	B	130
control	07.06_control	ubu6em3h	B	131
control	07.06_control	ubu6em3h	C	132
control	07.06_control	ubu6em3h	B	133
control	07.06_control	ubu6em3h	B	134
control	07.06_control	ubu6em3h	C	135
control	07.06_control	ubu6em3h	B	136
control	07.06_control	ubu6em3h	D	137
control	07.06_control	ubu6em3h	B	138
control	07.06_control	ubu6em3h	C	139
control	07.06_control	ubu6em3h	A	140
control	07.06_control	ubu6em3h	C	141
control	07.06_control	ubu6em3h	D	142
control	07.06_control	ubu6em3h	C	143
control	07.06_control	ubu6em3h	B	144
control	07.06_control	ubu6em3h	D	145
control	07.06_control	ubu6em3h	A	146
control	07.06_control	ubu6em3h	B	147
control	07.06_control	ubu6em3h	C	148
control	07.06_control	ubu6em3h	A	149
control	07.06_control	ubu6em3h	D	150
control	07.06_control	xx0ie2i7	A	1
control	07.06_control	xx0ie2i7	A	2
control	07.06_control	xx0ie2i7	B	3
control	07.06_control	xx0ie2i7	C	4
control	07.06_control	xx0ie2i7	D	5
control	07.06_control	xx0ie2i7	C	6
control	07.06_control	xx0ie2i7	C	7
control	07.06_control	xx0ie2i7	C	8
control	07.06_control	xx0ie2i7	C	9
control	07.06_control	xx0ie2i7	C	10
control	07.06_control	xx0ie2i7	B	11
control	07.06_control	xx0ie2i7	C	12
control	07.06_control	xx0ie2i7	C	13
control	07.06_control	xx0ie2i7	C	14
control	07.06_control	xx0ie2i7	D	15
control	07.06_control	xx0ie2i7	D	16
control	07.06_control	xx0ie2i7	D	17
control	07.06_control	xx0ie2i7	D	18
control	07.06_control	xx0ie2i7	C	19
control	07.06_control	xx0ie2i7	C	20
control	07.06_control	xx0ie2i7	C	21
control	07.06_control	xx0ie2i7	B	22
control	07.06_control	xx0ie2i7	A	23
control	07.06_control	xx0ie2i7	A	24
control	07.06_control	xx0ie2i7	A	25
control	07.06_control	xx0ie2i7	A	26
control	07.06_control	xx0ie2i7	A	27
control	07.06_control	xx0ie2i7	A	28
control	07.06_control	xx0ie2i7	A	29
control	07.06_control	xx0ie2i7	A	30
control	07.06_control	xx0ie2i7	A	31
control	07.06_control	xx0ie2i7	A	32
control	07.06_control	xx0ie2i7	A	33
control	07.06_control	xx0ie2i7	A	34
control	07.06_control	xx0ie2i7	C	35
control	07.06_control	xx0ie2i7	A	36
control	07.06_control	xx0ie2i7	A	37
control	07.06_control	xx0ie2i7	A	38
control	07.06_control	xx0ie2i7	A	39
control	07.06_control	xx0ie2i7	A	40
control	07.06_control	xx0ie2i7	A	41
control	07.06_control	xx0ie2i7	C	42
control	07.06_control	xx0ie2i7	A	43
control	07.06_control	xx0ie2i7	C	44
control	07.06_control	xx0ie2i7	A	45
control	07.06_control	xx0ie2i7	A	46
control	07.06_control	xx0ie2i7	A	47
control	07.06_control	xx0ie2i7	A	48
control	07.06_control	xx0ie2i7	A	49
control	07.06_control	xx0ie2i7	A	50
control	07.06_control	xx0ie2i7	A	51
control	07.06_control	xx0ie2i7	A	52
control	07.06_control	xx0ie2i7	A	53
control	07.06_control	xx0ie2i7	A	54
control	07.06_control	xx0ie2i7	C	55
control	07.06_control	xx0ie2i7	C	56
control	07.06_control	xx0ie2i7	A	57
control	07.06_control	xx0ie2i7	A	58
control	07.06_control	xx0ie2i7	A	59
control	07.06_control	xx0ie2i7	A	60
control	07.06_control	xx0ie2i7	A	61
control	07.06_control	xx0ie2i7	A	62
control	07.06_control	xx0ie2i7	C	63
control	07.06_control	xx0ie2i7	C	64
control	07.06_control	xx0ie2i7	A	65
control	07.06_control	xx0ie2i7	A	66
control	07.06_control	xx0ie2i7	A	67
control	07.06_control	xx0ie2i7	A	68
control	07.06_control	xx0ie2i7	A	69
control	07.06_control	xx0ie2i7	A	70
control	07.06_control	xx0ie2i7	A	71
control	07.06_control	xx0ie2i7	A	72
control	07.06_control	xx0ie2i7	A	73
control	07.06_control	xx0ie2i7	A	74
control	07.06_control	xx0ie2i7	A	75
control	07.06_control	xx0ie2i7	A	76
control	07.06_control	xx0ie2i7	A	77
control	07.06_control	xx0ie2i7	A	78
control	07.06_control	xx0ie2i7	A	79
control	07.06_control	xx0ie2i7	C	80
control	07.06_control	xx0ie2i7	A	81
control	07.06_control	xx0ie2i7	A	82
control	07.06_control	xx0ie2i7	A	83
control	07.06_control	xx0ie2i7	A	84
control	07.06_control	xx0ie2i7	A	85
control	07.06_control	xx0ie2i7	A	86
control	07.06_control	xx0ie2i7	A	87
control	07.06_control	xx0ie2i7	A	88
control	07.06_control	xx0ie2i7	A	89
control	07.06_control	xx0ie2i7	C	90
control	07.06_control	xx0ie2i7	A	91
control	07.06_control	xx0ie2i7	C	92
control	07.06_control	xx0ie2i7	C	93
control	07.06_control	xx0ie2i7	C	94
control	07.06_control	xx0ie2i7	C	95
control	07.06_control	xx0ie2i7	C	96
control	07.06_control	xx0ie2i7	A	97
control	07.06_control	xx0ie2i7	A	98
control	07.06_control	xx0ie2i7	A	99
control	07.06_control	xx0ie2i7	A	100
control	07.06_control	xx0ie2i7	A	101
control	07.06_control	xx0ie2i7	A	102
control	07.06_control	xx0ie2i7	A	103
control	07.06_control	xx0ie2i7	A	104
control	07.06_control	xx0ie2i7	A	105
control	07.06_control	xx0ie2i7	A	106
control	07.06_control	xx0ie2i7	A	107
control	07.06_control	xx0ie2i7	A	108
control	07.06_control	xx0ie2i7	A	109
control	07.06_control	xx0ie2i7	A	110
control	07.06_control	xx0ie2i7	A	111
control	07.06_control	xx0ie2i7	A	112
control	07.06_control	xx0ie2i7	A	113
control	07.06_control	xx0ie2i7	A	114
control	07.06_control	xx0ie2i7	A	115
control	07.06_control	xx0ie2i7	A	116
control	07.06_control	xx0ie2i7	A	117
control	07.06_control	xx0ie2i7	A	118
control	07.06_control	xx0ie2i7	A	119
control	07.06_control	xx0ie2i7	A	120
control	07.06_control	xx0ie2i7	B	121
control	07.06_control	xx0ie2i7	A	122
control	07.06_control	xx0ie2i7	A	123
control	07.06_control	xx0ie2i7	A	124
control	07.06_control	xx0ie2i7	C	125
control	07.06_control	xx0ie2i7	A	126
control	07.06_control	xx0ie2i7	A	127
control	07.06_control	xx0ie2i7	A	128
control	07.06_control	xx0ie2i7	A	129
control	07.06_control	xx0ie2i7	A	130
control	07.06_control	xx0ie2i7	A	131
control	07.06_control	xx0ie2i7	A	132
control	07.06_control	xx0ie2i7	A	133
control	07.06_control	xx0ie2i7	A	134
control	07.06_control	xx0ie2i7	C	135
control	07.06_control	xx0ie2i7	C	136
control	07.06_control	xx0ie2i7	A	137
control	07.06_control	xx0ie2i7	A	138
control	07.06_control	xx0ie2i7	A	139
control	07.06_control	xx0ie2i7	A	140
control	07.06_control	xx0ie2i7	A	141
control	07.06_control	xx0ie2i7	A	142
control	07.06_control	xx0ie2i7	A	143
control	07.06_control	xx0ie2i7	A	144
control	07.06_control	xx0ie2i7	A	145
control	07.06_control	xx0ie2i7	C	146
control	07.06_control	xx0ie2i7	C	147
control	07.06_control	xx0ie2i7	C	148
control	07.06_control	xx0ie2i7	C	149
control	07.06_control	xx0ie2i7	A	150
control	07.06_control	bx7rxo47	A	1
control	07.06_control	bx7rxo47	A	2
control	07.06_control	bx7rxo47	A	3
control	07.06_control	bx7rxo47	A	4
control	07.06_control	bx7rxo47	A	5
control	07.06_control	bx7rxo47	B	6
control	07.06_control	bx7rxo47	B	7
control	07.06_control	bx7rxo47	B	8
control	07.06_control	bx7rxo47	B	9
control	07.06_control	bx7rxo47	B	10
control	07.06_control	bx7rxo47	B	11
control	07.06_control	bx7rxo47	B	12
control	07.06_control	bx7rxo47	B	13
control	07.06_control	bx7rxo47	B	14
control	07.06_control	bx7rxo47	B	15
control	07.06_control	bx7rxo47	B	16
control	07.06_control	bx7rxo47	B	17
control	07.06_control	bx7rxo47	C	18
control	07.06_control	bx7rxo47	C	19
control	07.06_control	bx7rxo47	C	20
control	07.06_control	bx7rxo47	C	21
control	07.06_control	bx7rxo47	C	22
control	07.06_control	bx7rxo47	C	23
control	07.06_control	bx7rxo47	C	24
control	07.06_control	bx7rxo47	C	25
control	07.06_control	bx7rxo47	C	26
control	07.06_control	bx7rxo47	C	27
control	07.06_control	bx7rxo47	C	28
control	07.06_control	bx7rxo47	C	29
control	07.06_control	bx7rxo47	C	30
control	07.06_control	bx7rxo47	C	31
control	07.06_control	bx7rxo47	C	32
control	07.06_control	bx7rxo47	C	33
control	07.06_control	bx7rxo47	C	34
control	07.06_control	bx7rxo47	C	35
control	07.06_control	bx7rxo47	C	36
control	07.06_control	bx7rxo47	C	37
control	07.06_control	bx7rxo47	C	38
control	07.06_control	bx7rxo47	C	39
control	07.06_control	bx7rxo47	C	40
control	07.06_control	bx7rxo47	C	41
control	07.06_control	bx7rxo47	C	42
control	07.06_control	bx7rxo47	C	43
control	07.06_control	bx7rxo47	C	44
control	07.06_control	bx7rxo47	C	45
control	07.06_control	bx7rxo47	C	46
control	07.06_control	bx7rxo47	C	47
control	07.06_control	bx7rxo47	C	48
control	07.06_control	bx7rxo47	C	49
control	07.06_control	bx7rxo47	C	50
control	07.06_control	bx7rxo47	C	51
control	07.06_control	bx7rxo47	C	52
control	07.06_control	bx7rxo47	C	53
control	07.06_control	bx7rxo47	C	54
control	07.06_control	bx7rxo47	C	55
control	07.06_control	bx7rxo47	C	56
control	07.06_control	bx7rxo47	C	57
control	07.06_control	bx7rxo47	C	58
control	07.06_control	bx7rxo47	C	59
control	07.06_control	bx7rxo47	C	60
control	07.06_control	bx7rxo47	C	61
control	07.06_control	bx7rxo47	C	62
control	07.06_control	bx7rxo47	C	63
control	07.06_control	bx7rxo47	C	64
control	07.06_control	bx7rxo47	C	65
control	07.06_control	bx7rxo47	C	66
control	07.06_control	bx7rxo47	C	67
control	07.06_control	bx7rxo47	C	68
control	07.06_control	bx7rxo47	C	69
control	07.06_control	bx7rxo47	C	70
control	07.06_control	bx7rxo47	C	71
control	07.06_control	bx7rxo47	C	72
control	07.06_control	bx7rxo47	C	73
control	07.06_control	bx7rxo47	C	74
control	07.06_control	bx7rxo47	C	75
control	07.06_control	bx7rxo47	C	76
control	07.06_control	bx7rxo47	C	77
control	07.06_control	bx7rxo47	C	78
control	07.06_control	bx7rxo47	C	79
control	07.06_control	bx7rxo47	C	80
control	07.06_control	bx7rxo47	C	81
control	07.06_control	bx7rxo47	C	82
control	07.06_control	bx7rxo47	C	83
control	07.06_control	bx7rxo47	C	84
control	07.06_control	bx7rxo47	C	85
control	07.06_control	bx7rxo47	C	86
control	07.06_control	bx7rxo47	C	87
control	07.06_control	bx7rxo47	C	88
control	07.06_control	bx7rxo47	C	89
control	07.06_control	bx7rxo47	C	90
control	07.06_control	bx7rxo47	C	91
control	07.06_control	bx7rxo47	C	92
control	07.06_control	bx7rxo47	C	93
control	07.06_control	bx7rxo47	C	94
control	07.06_control	bx7rxo47	C	95
control	07.06_control	bx7rxo47	C	96
control	07.06_control	bx7rxo47	C	97
control	07.06_control	bx7rxo47	C	98
control	07.06_control	bx7rxo47	C	99
control	07.06_control	bx7rxo47	C	100
control	07.06_control	bx7rxo47	C	101
control	07.06_control	bx7rxo47	C	102
control	07.06_control	bx7rxo47	C	103
control	07.06_control	bx7rxo47	C	104
control	07.06_control	bx7rxo47	C	105
control	07.06_control	bx7rxo47	C	106
control	07.06_control	bx7rxo47	C	107
control	07.06_control	bx7rxo47	C	108
control	07.06_control	bx7rxo47	C	109
control	07.06_control	bx7rxo47	C	110
control	07.06_control	bx7rxo47	C	111
control	07.06_control	bx7rxo47	C	112
control	07.06_control	bx7rxo47	C	113
control	07.06_control	bx7rxo47	C	114
control	07.06_control	bx7rxo47	C	115
control	07.06_control	bx7rxo47	C	116
control	07.06_control	bx7rxo47	C	117
control	07.06_control	bx7rxo47	C	118
control	07.06_control	bx7rxo47	C	119
control	07.06_control	bx7rxo47	C	120
control	07.06_control	bx7rxo47	C	121
control	07.06_control	bx7rxo47	C	122
control	07.06_control	bx7rxo47	C	123
control	07.06_control	bx7rxo47	C	124
control	07.06_control	bx7rxo47	C	125
control	07.06_control	bx7rxo47	C	126
control	07.06_control	bx7rxo47	C	127
control	07.06_control	bx7rxo47	C	128
control	07.06_control	bx7rxo47	C	129
control	07.06_control	bx7rxo47	C	130
control	07.06_control	bx7rxo47	C	131
control	07.06_control	bx7rxo47	C	132
control	07.06_control	bx7rxo47	C	133
control	07.06_control	bx7rxo47	C	134
control	07.06_control	bx7rxo47	C	135
control	07.06_control	bx7rxo47	C	136
control	07.06_control	bx7rxo47	C	137
control	07.06_control	bx7rxo47	C	138
control	07.06_control	bx7rxo47	C	139
control	07.06_control	bx7rxo47	C	140
control	07.06_control	bx7rxo47	C	141
control	07.06_control	bx7rxo47	C	142
control	07.06_control	bx7rxo47	C	143
control	07.06_control	bx7rxo47	C	144
control	07.06_control	bx7rxo47	C	145
control	07.06_control	bx7rxo47	C	146
control	07.06_control	bx7rxo47	C	147
control	07.06_control	bx7rxo47	C	148
control	07.06_control	bx7rxo47	C	149
control	07.06_control	bx7rxo47	C	150
control	07.06_control	hilkw4k5	A	1
control	07.06_control	hilkw4k5	A	2
control	07.06_control	hilkw4k5	A	3
control	07.06_control	hilkw4k5	A	4
control	07.06_control	hilkw4k5	A	5
control	07.06_control	hilkw4k5	C	6
control	07.06_control	hilkw4k5	D	7
control	07.06_control	hilkw4k5	B	8
control	07.06_control	hilkw4k5	C	9
control	07.06_control	hilkw4k5	C	10
control	07.06_control	hilkw4k5	C	11
control	07.06_control	hilkw4k5	C	12
control	07.06_control	hilkw4k5	C	13
control	07.06_control	hilkw4k5	D	14
control	07.06_control	hilkw4k5	B	15
control	07.06_control	hilkw4k5	C	16
control	07.06_control	hilkw4k5	C	17
control	07.06_control	hilkw4k5	C	18
control	07.06_control	hilkw4k5	D	19
control	07.06_control	hilkw4k5	B	20
control	07.06_control	hilkw4k5	A	21
control	07.06_control	hilkw4k5	C	22
control	07.06_control	hilkw4k5	C	23
control	07.06_control	hilkw4k5	C	24
control	07.06_control	hilkw4k5	C	25
control	07.06_control	hilkw4k5	C	26
control	07.06_control	hilkw4k5	D	27
control	07.06_control	hilkw4k5	D	28
control	07.06_control	hilkw4k5	D	29
control	07.06_control	hilkw4k5	D	30
control	07.06_control	hilkw4k5	C	31
control	07.06_control	hilkw4k5	C	32
control	07.06_control	hilkw4k5	C	33
control	07.06_control	hilkw4k5	C	34
control	07.06_control	hilkw4k5	C	35
control	07.06_control	hilkw4k5	C	36
control	07.06_control	hilkw4k5	C	37
control	07.06_control	hilkw4k5	C	38
control	07.06_control	hilkw4k5	C	39
control	07.06_control	hilkw4k5	C	40
control	07.06_control	hilkw4k5	C	41
control	07.06_control	hilkw4k5	C	42
control	07.06_control	hilkw4k5	D	43
control	07.06_control	hilkw4k5	C	44
control	07.06_control	hilkw4k5	C	45
control	07.06_control	hilkw4k5	C	46
control	07.06_control	hilkw4k5	C	47
control	07.06_control	hilkw4k5	C	48
control	07.06_control	hilkw4k5	D	49
control	07.06_control	hilkw4k5	C	50
control	07.06_control	hilkw4k5	C	51
control	07.06_control	hilkw4k5	C	52
control	07.06_control	hilkw4k5	C	53
control	07.06_control	hilkw4k5	C	54
control	07.06_control	hilkw4k5	C	55
control	07.06_control	hilkw4k5	D	56
control	07.06_control	hilkw4k5	D	57
control	07.06_control	hilkw4k5	D	58
control	07.06_control	hilkw4k5	D	59
control	07.06_control	hilkw4k5	C	60
control	07.06_control	hilkw4k5	D	61
control	07.06_control	hilkw4k5	D	62
control	07.06_control	hilkw4k5	B	63
control	07.06_control	hilkw4k5	C	64
control	07.06_control	hilkw4k5	C	65
control	07.06_control	hilkw4k5	C	66
control	07.06_control	hilkw4k5	C	67
control	07.06_control	hilkw4k5	C	68
control	07.06_control	hilkw4k5	B	69
control	07.06_control	hilkw4k5	C	70
control	07.06_control	hilkw4k5	C	71
control	07.06_control	hilkw4k5	C	72
control	07.06_control	hilkw4k5	C	73
control	07.06_control	hilkw4k5	C	74
control	07.06_control	hilkw4k5	B	75
control	07.06_control	hilkw4k5	C	76
control	07.06_control	hilkw4k5	C	77
control	07.06_control	hilkw4k5	C	78
control	07.06_control	hilkw4k5	C	79
control	07.06_control	hilkw4k5	C	80
control	07.06_control	hilkw4k5	C	81
control	07.06_control	hilkw4k5	C	82
control	07.06_control	hilkw4k5	C	83
control	07.06_control	hilkw4k5	C	84
control	07.06_control	hilkw4k5	B	85
control	07.06_control	hilkw4k5	C	86
control	07.06_control	hilkw4k5	C	87
control	07.06_control	hilkw4k5	C	88
control	07.06_control	hilkw4k5	C	89
control	07.06_control	hilkw4k5	B	90
control	07.06_control	hilkw4k5	C	91
control	07.06_control	hilkw4k5	C	92
control	07.06_control	hilkw4k5	C	93
control	07.06_control	hilkw4k5	C	94
control	07.06_control	hilkw4k5	B	95
control	07.06_control	hilkw4k5	C	96
control	07.06_control	hilkw4k5	C	97
control	07.06_control	hilkw4k5	C	98
control	07.06_control	hilkw4k5	C	99
control	07.06_control	hilkw4k5	B	100
control	07.06_control	hilkw4k5	B	101
control	07.06_control	hilkw4k5	B	102
control	07.06_control	hilkw4k5	C	103
control	07.06_control	hilkw4k5	A	104
control	07.06_control	hilkw4k5	A	105
control	07.06_control	hilkw4k5	A	106
control	07.06_control	hilkw4k5	A	107
control	07.06_control	hilkw4k5	C	108
control	07.06_control	hilkw4k5	D	109
control	07.06_control	hilkw4k5	C	110
control	07.06_control	hilkw4k5	D	111
control	07.06_control	hilkw4k5	C	112
control	07.06_control	hilkw4k5	D	113
control	07.06_control	hilkw4k5	C	114
control	07.06_control	hilkw4k5	D	115
control	07.06_control	hilkw4k5	C	116
control	07.06_control	hilkw4k5	D	117
control	07.06_control	hilkw4k5	D	118
control	07.06_control	hilkw4k5	C	119
control	07.06_control	hilkw4k5	D	120
control	07.06_control	hilkw4k5	D	121
control	07.06_control	hilkw4k5	D	122
control	07.06_control	hilkw4k5	C	123
control	07.06_control	hilkw4k5	D	124
control	07.06_control	hilkw4k5	D	125
control	07.06_control	hilkw4k5	C	126
control	07.06_control	hilkw4k5	D	127
control	07.06_control	hilkw4k5	C	128
control	07.06_control	hilkw4k5	D	129
control	07.06_control	hilkw4k5	D	130
control	07.06_control	hilkw4k5	C	131
control	07.06_control	hilkw4k5	D	132
control	07.06_control	hilkw4k5	D	133
control	07.06_control	hilkw4k5	C	134
control	07.06_control	hilkw4k5	D	135
control	07.06_control	hilkw4k5	D	136
control	07.06_control	hilkw4k5	C	137
control	07.06_control	hilkw4k5	D	138
control	07.06_control	hilkw4k5	D	139
control	07.06_control	hilkw4k5	C	140
control	07.06_control	hilkw4k5	D	141
control	07.06_control	hilkw4k5	D	142
control	07.06_control	hilkw4k5	C	143
control	07.06_control	hilkw4k5	D	144
control	07.06_control	hilkw4k5	D	145
control	07.06_control	hilkw4k5	C	146
control	07.06_control	hilkw4k5	D	147
control	07.06_control	hilkw4k5	D	148
control	07.06_control	hilkw4k5	C	149
control	07.06_control	hilkw4k5	D	150
control	07.06_control	soz7k0l1	A	1
control	07.06_control	soz7k0l1	A	2
control	07.06_control	soz7k0l1	A	3
control	07.06_control	soz7k0l1	A	4
control	07.06_control	soz7k0l1	A	5
control	07.06_control	soz7k0l1	A	6
control	07.06_control	soz7k0l1	A	7
control	07.06_control	soz7k0l1	A	8
control	07.06_control	soz7k0l1	B	9
control	07.06_control	soz7k0l1	B	10
control	07.06_control	soz7k0l1	B	11
control	07.06_control	soz7k0l1	B	12
control	07.06_control	soz7k0l1	B	13
control	07.06_control	soz7k0l1	B	14
control	07.06_control	soz7k0l1	B	15
control	07.06_control	soz7k0l1	B	16
control	07.06_control	soz7k0l1	B	17
control	07.06_control	soz7k0l1	B	18
control	07.06_control	soz7k0l1	C	19
control	07.06_control	soz7k0l1	C	20
control	07.06_control	soz7k0l1	C	21
control	07.06_control	soz7k0l1	C	22
control	07.06_control	soz7k0l1	C	23
control	07.06_control	soz7k0l1	C	24
control	07.06_control	soz7k0l1	C	25
control	07.06_control	soz7k0l1	C	26
control	07.06_control	soz7k0l1	C	27
control	07.06_control	soz7k0l1	C	28
control	07.06_control	soz7k0l1	C	29
control	07.06_control	soz7k0l1	C	30
control	07.06_control	soz7k0l1	C	31
control	07.06_control	soz7k0l1	C	32
control	07.06_control	soz7k0l1	D	33
control	07.06_control	soz7k0l1	D	34
control	07.06_control	soz7k0l1	D	35
control	07.06_control	soz7k0l1	D	36
control	07.06_control	soz7k0l1	D	37
control	07.06_control	soz7k0l1	D	38
control	07.06_control	soz7k0l1	D	39
control	07.06_control	soz7k0l1	D	40
control	07.06_control	soz7k0l1	D	41
control	07.06_control	soz7k0l1	C	42
control	07.06_control	soz7k0l1	C	43
control	07.06_control	soz7k0l1	C	44
control	07.06_control	soz7k0l1	D	45
control	07.06_control	soz7k0l1	D	46
control	07.06_control	soz7k0l1	D	47
control	07.06_control	soz7k0l1	D	48
control	07.06_control	soz7k0l1	D	49
control	07.06_control	soz7k0l1	D	50
control	07.06_control	soz7k0l1	D	51
control	07.06_control	soz7k0l1	D	52
control	07.06_control	soz7k0l1	D	53
control	07.06_control	soz7k0l1	D	54
control	07.06_control	soz7k0l1	D	55
control	07.06_control	soz7k0l1	D	56
control	07.06_control	soz7k0l1	D	57
control	07.06_control	soz7k0l1	D	58
control	07.06_control	soz7k0l1	D	59
control	07.06_control	soz7k0l1	D	60
control	07.06_control	soz7k0l1	D	61
control	07.06_control	soz7k0l1	D	62
control	07.06_control	soz7k0l1	D	63
control	07.06_control	soz7k0l1	D	64
control	07.06_control	soz7k0l1	D	65
control	07.06_control	soz7k0l1	D	66
control	07.06_control	soz7k0l1	D	67
control	07.06_control	soz7k0l1	D	68
control	07.06_control	soz7k0l1	D	69
control	07.06_control	soz7k0l1	D	70
control	07.06_control	soz7k0l1	D	71
control	07.06_control	soz7k0l1	D	72
control	07.06_control	soz7k0l1	D	73
control	07.06_control	soz7k0l1	D	74
control	07.06_control	soz7k0l1	D	75
control	07.06_control	soz7k0l1	D	76
control	07.06_control	soz7k0l1	D	77
control	07.06_control	soz7k0l1	D	78
control	07.06_control	soz7k0l1	D	79
control	07.06_control	soz7k0l1	D	80
control	07.06_control	soz7k0l1	D	81
control	07.06_control	soz7k0l1	D	82
control	07.06_control	soz7k0l1	D	83
control	07.06_control	soz7k0l1	D	84
control	07.06_control	soz7k0l1	D	85
control	07.06_control	soz7k0l1	D	86
control	07.06_control	soz7k0l1	D	87
control	07.06_control	soz7k0l1	D	88
control	07.06_control	soz7k0l1	D	89
control	07.06_control	soz7k0l1	D	90
control	07.06_control	soz7k0l1	D	91
control	07.06_control	soz7k0l1	D	92
control	07.06_control	soz7k0l1	D	93
control	07.06_control	soz7k0l1	D	94
control	07.06_control	soz7k0l1	D	95
control	07.06_control	soz7k0l1	D	96
control	07.06_control	soz7k0l1	D	97
control	07.06_control	soz7k0l1	D	98
control	07.06_control	soz7k0l1	D	99
control	07.06_control	soz7k0l1	D	100
control	07.06_control	soz7k0l1	D	101
control	07.06_control	soz7k0l1	D	102
control	07.06_control	soz7k0l1	D	103
control	07.06_control	soz7k0l1	D	104
control	07.06_control	soz7k0l1	D	105
control	07.06_control	soz7k0l1	D	106
control	07.06_control	soz7k0l1	D	107
control	07.06_control	soz7k0l1	D	108
control	07.06_control	soz7k0l1	D	109
control	07.06_control	soz7k0l1	D	110
control	07.06_control	soz7k0l1	D	111
control	07.06_control	soz7k0l1	D	112
control	07.06_control	soz7k0l1	D	113
control	07.06_control	soz7k0l1	D	114
control	07.06_control	soz7k0l1	D	115
control	07.06_control	soz7k0l1	D	116
control	07.06_control	soz7k0l1	D	117
control	07.06_control	soz7k0l1	D	118
control	07.06_control	soz7k0l1	D	119
control	07.06_control	soz7k0l1	D	120
control	07.06_control	soz7k0l1	D	121
control	07.06_control	soz7k0l1	D	122
control	07.06_control	soz7k0l1	D	123
control	07.06_control	soz7k0l1	D	124
control	07.06_control	soz7k0l1	D	125
control	07.06_control	soz7k0l1	D	126
control	07.06_control	soz7k0l1	D	127
control	07.06_control	soz7k0l1	D	128
control	07.06_control	soz7k0l1	D	129
control	07.06_control	soz7k0l1	D	130
control	07.06_control	soz7k0l1	D	131
control	07.06_control	soz7k0l1	D	132
control	07.06_control	soz7k0l1	D	133
control	07.06_control	soz7k0l1	D	134
control	07.06_control	soz7k0l1	D	135
control	07.06_control	soz7k0l1	D	136
control	07.06_control	soz7k0l1	D	137
control	07.06_control	soz7k0l1	D	138
control	07.06_control	soz7k0l1	D	139
control	07.06_control	soz7k0l1	D	140
control	07.06_control	soz7k0l1	D	141
control	07.06_control	soz7k0l1	D	142
control	07.06_control	soz7k0l1	D	143
control	07.06_control	soz7k0l1	D	144
control	07.06_control	soz7k0l1	D	145
control	07.06_control	soz7k0l1	D	146
control	07.06_control	soz7k0l1	D	147
control	07.06_control	soz7k0l1	D	148
control	07.06_control	soz7k0l1	D	149
control	07.06_control	soz7k0l1	D	150
control	07.06_control	i8j8yiqx	A	1
control	07.06_control	i8j8yiqx	B	2
control	07.06_control	i8j8yiqx	C	3
control	07.06_control	i8j8yiqx	D	4
control	07.06_control	i8j8yiqx	C	5
control	07.06_control	i8j8yiqx	B	6
control	07.06_control	i8j8yiqx	A	7
control	07.06_control	i8j8yiqx	B	8
control	07.06_control	i8j8yiqx	A	9
control	07.06_control	i8j8yiqx	C	10
control	07.06_control	i8j8yiqx	D	11
control	07.06_control	i8j8yiqx	D	12
control	07.06_control	i8j8yiqx	D	13
control	07.06_control	i8j8yiqx	D	14
control	07.06_control	i8j8yiqx	D	15
control	07.06_control	i8j8yiqx	B	16
control	07.06_control	i8j8yiqx	B	17
control	07.06_control	i8j8yiqx	B	18
control	07.06_control	i8j8yiqx	B	19
control	07.06_control	i8j8yiqx	B	20
control	07.06_control	i8j8yiqx	B	21
control	07.06_control	i8j8yiqx	D	22
control	07.06_control	i8j8yiqx	D	23
control	07.06_control	i8j8yiqx	B	24
control	07.06_control	i8j8yiqx	B	25
control	07.06_control	i8j8yiqx	D	26
control	07.06_control	i8j8yiqx	D	27
control	07.06_control	i8j8yiqx	D	28
control	07.06_control	i8j8yiqx	D	29
control	07.06_control	i8j8yiqx	C	30
control	07.06_control	i8j8yiqx	C	31
control	07.06_control	i8j8yiqx	A	32
control	07.06_control	i8j8yiqx	A	33
control	07.06_control	i8j8yiqx	C	34
control	07.06_control	i8j8yiqx	C	35
control	07.06_control	i8j8yiqx	C	36
control	07.06_control	i8j8yiqx	C	37
control	07.06_control	i8j8yiqx	C	38
control	07.06_control	i8j8yiqx	C	39
control	07.06_control	i8j8yiqx	C	40
control	07.06_control	i8j8yiqx	C	41
control	07.06_control	i8j8yiqx	C	42
control	07.06_control	i8j8yiqx	C	43
control	07.06_control	i8j8yiqx	C	44
control	07.06_control	i8j8yiqx	C	45
control	07.06_control	i8j8yiqx	C	46
control	07.06_control	i8j8yiqx	C	47
control	07.06_control	i8j8yiqx	C	48
control	07.06_control	i8j8yiqx	C	49
control	07.06_control	i8j8yiqx	A	50
control	07.06_control	i8j8yiqx	C	51
control	07.06_control	i8j8yiqx	C	52
control	07.06_control	i8j8yiqx	C	53
control	07.06_control	i8j8yiqx	C	54
control	07.06_control	i8j8yiqx	C	55
control	07.06_control	i8j8yiqx	C	56
control	07.06_control	i8j8yiqx	C	57
control	07.06_control	i8j8yiqx	C	58
control	07.06_control	i8j8yiqx	C	59
control	07.06_control	i8j8yiqx	C	60
control	07.06_control	i8j8yiqx	C	61
control	07.06_control	i8j8yiqx	C	62
control	07.06_control	i8j8yiqx	C	63
control	07.06_control	i8j8yiqx	C	64
control	07.06_control	i8j8yiqx	C	65
control	07.06_control	i8j8yiqx	C	66
control	07.06_control	i8j8yiqx	A	67
control	07.06_control	i8j8yiqx	C	68
control	07.06_control	i8j8yiqx	C	69
control	07.06_control	i8j8yiqx	C	70
control	07.06_control	i8j8yiqx	C	71
control	07.06_control	i8j8yiqx	C	72
control	07.06_control	i8j8yiqx	C	73
control	07.06_control	i8j8yiqx	D	74
control	07.06_control	i8j8yiqx	D	75
control	07.06_control	i8j8yiqx	A	76
control	07.06_control	i8j8yiqx	C	77
control	07.06_control	i8j8yiqx	C	78
control	07.06_control	i8j8yiqx	C	79
control	07.06_control	i8j8yiqx	A	80
control	07.06_control	i8j8yiqx	C	81
control	07.06_control	i8j8yiqx	C	82
control	07.06_control	i8j8yiqx	C	83
control	07.06_control	i8j8yiqx	B	84
control	07.06_control	i8j8yiqx	C	85
control	07.06_control	i8j8yiqx	C	86
control	07.06_control	i8j8yiqx	C	87
control	07.06_control	i8j8yiqx	C	88
control	07.06_control	i8j8yiqx	C	89
control	07.06_control	i8j8yiqx	C	90
control	07.06_control	i8j8yiqx	D	91
control	07.06_control	i8j8yiqx	D	92
control	07.06_control	i8j8yiqx	D	93
control	07.06_control	i8j8yiqx	D	94
control	07.06_control	i8j8yiqx	C	95
control	07.06_control	i8j8yiqx	C	96
control	07.06_control	i8j8yiqx	C	97
control	07.06_control	i8j8yiqx	C	98
control	07.06_control	i8j8yiqx	D	99
control	07.06_control	i8j8yiqx	D	100
control	07.06_control	i8j8yiqx	A	101
control	07.06_control	i8j8yiqx	C	102
control	07.06_control	i8j8yiqx	C	103
control	07.06_control	i8j8yiqx	C	104
control	07.06_control	i8j8yiqx	C	105
control	07.06_control	i8j8yiqx	D	106
control	07.06_control	i8j8yiqx	D	107
control	07.06_control	i8j8yiqx	C	108
control	07.06_control	i8j8yiqx	C	109
control	07.06_control	i8j8yiqx	C	110
control	07.06_control	i8j8yiqx	C	111
control	07.06_control	i8j8yiqx	C	112
control	07.06_control	i8j8yiqx	C	113
control	07.06_control	i8j8yiqx	C	114
control	07.06_control	i8j8yiqx	C	115
control	07.06_control	i8j8yiqx	C	116
control	07.06_control	i8j8yiqx	C	117
control	07.06_control	i8j8yiqx	C	118
control	07.06_control	i8j8yiqx	C	119
control	07.06_control	i8j8yiqx	A	120
control	07.06_control	i8j8yiqx	C	121
control	07.06_control	i8j8yiqx	C	122
control	07.06_control	i8j8yiqx	C	123
control	07.06_control	i8j8yiqx	C	124
control	07.06_control	i8j8yiqx	A	125
control	07.06_control	i8j8yiqx	C	126
control	07.06_control	i8j8yiqx	C	127
control	07.06_control	i8j8yiqx	D	128
control	07.06_control	i8j8yiqx	C	129
control	07.06_control	i8j8yiqx	C	130
control	07.06_control	i8j8yiqx	C	131
control	07.06_control	i8j8yiqx	C	132
control	07.06_control	i8j8yiqx	C	133
control	07.06_control	i8j8yiqx	A	134
control	07.06_control	i8j8yiqx	C	135
control	07.06_control	i8j8yiqx	C	136
control	07.06_control	i8j8yiqx	C	137
control	07.06_control	i8j8yiqx	C	138
control	07.06_control	i8j8yiqx	C	139
control	07.06_control	i8j8yiqx	C	140
control	07.06_control	i8j8yiqx	C	141
control	07.06_control	i8j8yiqx	A	142
control	07.06_control	i8j8yiqx	C	143
control	07.06_control	i8j8yiqx	C	144
control	07.06_control	i8j8yiqx	C	145
control	07.06_control	i8j8yiqx	C	146
control	07.06_control	i8j8yiqx	C	147
control	07.06_control	i8j8yiqx	C	148
control	07.06_control	i8j8yiqx	A	149
control	07.06_control	i8j8yiqx	C	150
control	07.06_control	vb6tsbol	A	1
control	07.06_control	vb6tsbol	A	2
control	07.06_control	vb6tsbol	A	3
control	07.06_control	vb6tsbol	C	4
control	07.06_control	vb6tsbol	C	5
control	07.06_control	vb6tsbol	B	6
control	07.06_control	vb6tsbol	D	7
control	07.06_control	vb6tsbol	C	8
control	07.06_control	vb6tsbol	C	9
control	07.06_control	vb6tsbol	C	10
control	07.06_control	vb6tsbol	C	11
control	07.06_control	vb6tsbol	C	12
control	07.06_control	vb6tsbol	C	13
control	07.06_control	vb6tsbol	C	14
control	07.06_control	vb6tsbol	C	15
control	07.06_control	vb6tsbol	C	16
control	07.06_control	vb6tsbol	C	17
control	07.06_control	vb6tsbol	D	18
control	07.06_control	vb6tsbol	D	19
control	07.06_control	vb6tsbol	D	20
control	07.06_control	vb6tsbol	D	21
control	07.06_control	vb6tsbol	C	22
control	07.06_control	vb6tsbol	C	23
control	07.06_control	vb6tsbol	D	24
control	07.06_control	vb6tsbol	D	25
control	07.06_control	vb6tsbol	D	26
control	07.06_control	vb6tsbol	D	27
control	07.06_control	vb6tsbol	B	28
control	07.06_control	vb6tsbol	B	29
control	07.06_control	vb6tsbol	A	30
control	07.06_control	vb6tsbol	A	31
control	07.06_control	vb6tsbol	A	32
control	07.06_control	vb6tsbol	A	33
control	07.06_control	vb6tsbol	C	34
control	07.06_control	vb6tsbol	A	35
control	07.06_control	vb6tsbol	D	36
control	07.06_control	vb6tsbol	C	37
control	07.06_control	vb6tsbol	C	38
control	07.06_control	vb6tsbol	C	39
control	07.06_control	vb6tsbol	A	40
control	07.06_control	vb6tsbol	A	41
control	07.06_control	vb6tsbol	C	42
control	07.06_control	vb6tsbol	C	43
control	07.06_control	vb6tsbol	C	44
control	07.06_control	vb6tsbol	C	45
control	07.06_control	vb6tsbol	C	46
control	07.06_control	vb6tsbol	C	47
control	07.06_control	vb6tsbol	C	48
control	07.06_control	vb6tsbol	C	49
control	07.06_control	vb6tsbol	D	50
control	07.06_control	vb6tsbol	D	51
control	07.06_control	vb6tsbol	D	52
control	07.06_control	vb6tsbol	D	53
control	07.06_control	vb6tsbol	B	54
control	07.06_control	vb6tsbol	B	55
control	07.06_control	vb6tsbol	B	56
control	07.06_control	vb6tsbol	B	57
control	07.06_control	vb6tsbol	B	58
control	07.06_control	vb6tsbol	B	59
control	07.06_control	vb6tsbol	B	60
control	07.06_control	vb6tsbol	A	61
control	07.06_control	vb6tsbol	A	62
control	07.06_control	vb6tsbol	A	63
control	07.06_control	vb6tsbol	A	64
control	07.06_control	vb6tsbol	A	65
control	07.06_control	vb6tsbol	A	66
control	07.06_control	vb6tsbol	A	67
control	07.06_control	vb6tsbol	A	68
control	07.06_control	vb6tsbol	A	69
control	07.06_control	vb6tsbol	B	70
control	07.06_control	vb6tsbol	A	71
control	07.06_control	vb6tsbol	B	72
control	07.06_control	vb6tsbol	B	73
control	07.06_control	vb6tsbol	A	74
control	07.06_control	vb6tsbol	A	75
control	07.06_control	vb6tsbol	A	76
control	07.06_control	vb6tsbol	A	77
control	07.06_control	vb6tsbol	A	78
control	07.06_control	vb6tsbol	A	79
control	07.06_control	vb6tsbol	A	80
control	07.06_control	vb6tsbol	A	81
control	07.06_control	vb6tsbol	A	82
control	07.06_control	vb6tsbol	A	83
control	07.06_control	vb6tsbol	A	84
control	07.06_control	vb6tsbol	A	85
control	07.06_control	vb6tsbol	A	86
control	07.06_control	vb6tsbol	A	87
control	07.06_control	vb6tsbol	A	88
control	07.06_control	vb6tsbol	B	89
control	07.06_control	vb6tsbol	D	90
control	07.06_control	vb6tsbol	D	91
control	07.06_control	vb6tsbol	D	92
control	07.06_control	vb6tsbol	B	93
control	07.06_control	vb6tsbol	C	94
control	07.06_control	vb6tsbol	C	95
control	07.06_control	vb6tsbol	A	96
control	07.06_control	vb6tsbol	A	97
control	07.06_control	vb6tsbol	A	98
control	07.06_control	vb6tsbol	A	99
control	07.06_control	vb6tsbol	A	100
control	07.06_control	vb6tsbol	A	101
control	07.06_control	vb6tsbol	A	102
control	07.06_control	vb6tsbol	A	103
control	07.06_control	vb6tsbol	B	104
control	07.06_control	vb6tsbol	A	105
control	07.06_control	vb6tsbol	A	106
control	07.06_control	vb6tsbol	A	107
control	07.06_control	vb6tsbol	B	108
control	07.06_control	vb6tsbol	A	109
control	07.06_control	vb6tsbol	A	110
control	07.06_control	vb6tsbol	A	111
control	07.06_control	vb6tsbol	A	112
control	07.06_control	vb6tsbol	A	113
control	07.06_control	vb6tsbol	A	114
control	07.06_control	vb6tsbol	A	115
control	07.06_control	vb6tsbol	A	116
control	07.06_control	vb6tsbol	A	117
control	07.06_control	vb6tsbol	A	118
control	07.06_control	vb6tsbol	A	119
control	07.06_control	vb6tsbol	A	120
control	07.06_control	vb6tsbol	A	121
control	07.06_control	vb6tsbol	A	122
control	07.06_control	vb6tsbol	A	123
control	07.06_control	vb6tsbol	A	124
control	07.06_control	vb6tsbol	A	125
control	07.06_control	vb6tsbol	A	126
control	07.06_control	vb6tsbol	A	127
control	07.06_control	vb6tsbol	A	128
control	07.06_control	vb6tsbol	A	129
control	07.06_control	vb6tsbol	B	130
control	07.06_control	vb6tsbol	A	131
control	07.06_control	vb6tsbol	A	132
control	07.06_control	vb6tsbol	A	133
control	07.06_control	vb6tsbol	A	134
control	07.06_control	vb6tsbol	B	135
control	07.06_control	vb6tsbol	A	136
control	07.06_control	vb6tsbol	A	137
control	07.06_control	vb6tsbol	A	138
control	07.06_control	vb6tsbol	A	139
control	07.06_control	vb6tsbol	A	140
control	07.06_control	vb6tsbol	A	141
control	07.06_control	vb6tsbol	A	142
control	07.06_control	vb6tsbol	A	143
control	07.06_control	vb6tsbol	B	144
control	07.06_control	vb6tsbol	A	145
control	07.06_control	vb6tsbol	A	146
control	07.06_control	vb6tsbol	A	147
control	07.06_control	vb6tsbol	A	148
control	07.06_control	vb6tsbol	A	149
control	07.06_control	vb6tsbol	A	150
control	07.06_control	okusokva	B	1
control	07.06_control	okusokva	C	2
control	07.06_control	okusokva	D	3
control	07.06_control	okusokva	C	4
control	07.06_control	okusokva	B	5
control	07.06_control	okusokva	B	6
control	07.06_control	okusokva	B	7
control	07.06_control	okusokva	B	8
control	07.06_control	okusokva	B	9
control	07.06_control	okusokva	A	10
control	07.06_control	okusokva	B	11
control	07.06_control	okusokva	A	12
control	07.06_control	okusokva	B	13
control	07.06_control	okusokva	A	14
control	07.06_control	okusokva	A	15
control	07.06_control	okusokva	B	16
control	07.06_control	okusokva	A	17
control	07.06_control	okusokva	B	18
control	07.06_control	okusokva	B	19
control	07.06_control	okusokva	A	20
control	07.06_control	okusokva	A	21
control	07.06_control	okusokva	A	22
control	07.06_control	okusokva	A	23
control	07.06_control	okusokva	A	24
control	07.06_control	okusokva	B	25
control	07.06_control	okusokva	B	26
control	07.06_control	okusokva	A	27
control	07.06_control	okusokva	B	28
control	07.06_control	okusokva	B	29
control	07.06_control	okusokva	A	30
control	07.06_control	okusokva	B	31
control	07.06_control	okusokva	A	32
control	07.06_control	okusokva	B	33
control	07.06_control	okusokva	B	34
control	07.06_control	okusokva	B	35
control	07.06_control	okusokva	A	36
control	07.06_control	okusokva	B	37
control	07.06_control	okusokva	B	38
control	07.06_control	okusokva	A	39
control	07.06_control	okusokva	A	40
control	07.06_control	okusokva	B	41
control	07.06_control	okusokva	C	42
control	07.06_control	okusokva	B	43
control	07.06_control	okusokva	A	44
control	07.06_control	okusokva	A	45
control	07.06_control	okusokva	B	46
control	07.06_control	okusokva	B	47
control	07.06_control	okusokva	B	48
control	07.06_control	okusokva	A	49
control	07.06_control	okusokva	A	50
control	07.06_control	okusokva	B	51
control	07.06_control	okusokva	B	52
control	07.06_control	okusokva	A	53
control	07.06_control	okusokva	A	54
control	07.06_control	okusokva	B	55
control	07.06_control	okusokva	A	56
control	07.06_control	okusokva	A	57
control	07.06_control	okusokva	B	58
control	07.06_control	okusokva	A	59
control	07.06_control	okusokva	B	60
control	07.06_control	okusokva	B	61
control	07.06_control	okusokva	A	62
control	07.06_control	okusokva	A	63
control	07.06_control	okusokva	A	64
control	07.06_control	okusokva	A	65
control	07.06_control	okusokva	A	66
control	07.06_control	okusokva	B	67
control	07.06_control	okusokva	A	68
control	07.06_control	okusokva	B	69
control	07.06_control	okusokva	A	70
control	07.06_control	okusokva	B	71
control	07.06_control	okusokva	B	72
control	07.06_control	okusokva	A	73
control	07.06_control	okusokva	A	74
control	07.06_control	okusokva	B	75
control	07.06_control	okusokva	B	76
control	07.06_control	okusokva	B	77
control	07.06_control	okusokva	B	78
control	07.06_control	okusokva	A	79
control	07.06_control	okusokva	B	80
control	07.06_control	okusokva	A	81
control	07.06_control	okusokva	B	82
control	07.06_control	okusokva	A	83
control	07.06_control	okusokva	B	84
control	07.06_control	okusokva	A	85
control	07.06_control	okusokva	A	86
control	07.06_control	okusokva	A	87
control	07.06_control	okusokva	A	88
control	07.06_control	okusokva	B	89
control	07.06_control	okusokva	B	90
control	07.06_control	okusokva	A	91
control	07.06_control	okusokva	A	92
control	07.06_control	okusokva	A	93
control	07.06_control	okusokva	B	94
control	07.06_control	okusokva	B	95
control	07.06_control	okusokva	A	96
control	07.06_control	okusokva	B	97
control	07.06_control	okusokva	B	98
control	07.06_control	okusokva	A	99
control	07.06_control	okusokva	B	100
control	07.06_control	okusokva	B	101
control	07.06_control	okusokva	A	102
control	07.06_control	okusokva	B	103
control	07.06_control	okusokva	A	104
control	07.06_control	okusokva	B	105
control	07.06_control	okusokva	A	106
control	07.06_control	okusokva	A	107
control	07.06_control	okusokva	B	108
control	07.06_control	okusokva	B	109
control	07.06_control	okusokva	B	110
control	07.06_control	okusokva	A	111
control	07.06_control	okusokva	A	112
control	07.06_control	okusokva	B	113
control	07.06_control	okusokva	B	114
control	07.06_control	okusokva	B	115
control	07.06_control	okusokva	B	116
control	07.06_control	okusokva	A	117
control	07.06_control	okusokva	A	118
control	07.06_control	okusokva	A	119
control	07.06_control	okusokva	B	120
control	07.06_control	okusokva	A	121
control	07.06_control	okusokva	A	122
control	07.06_control	okusokva	B	123
control	07.06_control	okusokva	B	124
control	07.06_control	okusokva	B	125
control	07.06_control	okusokva	B	126
control	07.06_control	okusokva	B	127
control	07.06_control	okusokva	A	128
control	07.06_control	okusokva	B	129
control	07.06_control	okusokva	B	130
control	07.06_control	okusokva	A	131
control	07.06_control	okusokva	B	132
control	07.06_control	okusokva	B	133
control	07.06_control	okusokva	B	134
control	07.06_control	okusokva	B	135
control	07.06_control	okusokva	A	136
control	07.06_control	okusokva	B	137
control	07.06_control	okusokva	B	138
control	07.06_control	okusokva	B	139
control	07.06_control	okusokva	B	140
control	07.06_control	okusokva	B	141
control	07.06_control	okusokva	A	142
control	07.06_control	okusokva	B	143
control	07.06_control	okusokva	B	144
control	07.06_control	okusokva	B	145
control	07.06_control	okusokva	B	146
control	07.06_control	okusokva	B	147
control	07.06_control	okusokva	B	148
control	07.06_control	okusokva	B	149
control	07.06_control	okusokva	A	150
control	07.06_control	04dj94qh	A	1
control	07.06_control	04dj94qh	B	2
control	07.06_control	04dj94qh	C	3
control	07.06_control	04dj94qh	D	4
control	07.06_control	04dj94qh	C	5
control	07.06_control	04dj94qh	C	6
control	07.06_control	04dj94qh	C	7
control	07.06_control	04dj94qh	D	8
control	07.06_control	04dj94qh	D	9
control	07.06_control	04dj94qh	C	10
control	07.06_control	04dj94qh	C	11
control	07.06_control	04dj94qh	C	12
control	07.06_control	04dj94qh	C	13
control	07.06_control	04dj94qh	C	14
control	07.06_control	04dj94qh	B	15
control	07.06_control	04dj94qh	B	16
control	07.06_control	04dj94qh	A	17
control	07.06_control	04dj94qh	A	18
control	07.06_control	04dj94qh	C	19
control	07.06_control	04dj94qh	D	20
control	07.06_control	04dj94qh	D	21
control	07.06_control	04dj94qh	C	22
control	07.06_control	04dj94qh	C	23
control	07.06_control	04dj94qh	B	24
control	07.06_control	04dj94qh	A	25
control	07.06_control	04dj94qh	B	26
control	07.06_control	04dj94qh	C	27
control	07.06_control	04dj94qh	C	28
control	07.06_control	04dj94qh	B	29
control	07.06_control	04dj94qh	B	30
control	07.06_control	04dj94qh	A	31
control	07.06_control	04dj94qh	A	32
control	07.06_control	04dj94qh	D	33
control	07.06_control	04dj94qh	D	34
control	07.06_control	04dj94qh	A	35
control	07.06_control	04dj94qh	B	36
control	07.06_control	04dj94qh	A	37
control	07.06_control	04dj94qh	A	38
control	07.06_control	04dj94qh	A	39
control	07.06_control	04dj94qh	B	40
control	07.06_control	04dj94qh	B	41
control	07.06_control	04dj94qh	C	42
control	07.06_control	04dj94qh	C	43
control	07.06_control	04dj94qh	D	44
control	07.06_control	04dj94qh	C	45
control	07.06_control	04dj94qh	D	46
control	07.06_control	04dj94qh	C	47
control	07.06_control	04dj94qh	C	48
control	07.06_control	04dj94qh	C	49
control	07.06_control	04dj94qh	B	50
control	07.06_control	04dj94qh	B	51
control	07.06_control	04dj94qh	A	52
control	07.06_control	04dj94qh	A	53
control	07.06_control	04dj94qh	A	54
control	07.06_control	04dj94qh	B	55
control	07.06_control	04dj94qh	C	56
control	07.06_control	04dj94qh	D	57
control	07.06_control	04dj94qh	A	58
control	07.06_control	04dj94qh	B	59
control	07.06_control	04dj94qh	B	60
control	07.06_control	04dj94qh	B	61
control	07.06_control	04dj94qh	B	62
control	07.06_control	04dj94qh	A	63
control	07.06_control	04dj94qh	A	64
control	07.06_control	04dj94qh	A	65
control	07.06_control	04dj94qh	A	66
control	07.06_control	04dj94qh	A	67
control	07.06_control	04dj94qh	A	68
control	07.06_control	04dj94qh	B	69
control	07.06_control	04dj94qh	C	70
control	07.06_control	04dj94qh	C	71
control	07.06_control	04dj94qh	D	72
control	07.06_control	04dj94qh	C	73
control	07.06_control	04dj94qh	C	74
control	07.06_control	04dj94qh	B	75
control	07.06_control	04dj94qh	A	76
control	07.06_control	04dj94qh	A	77
control	07.06_control	04dj94qh	B	78
control	07.06_control	04dj94qh	A	79
control	07.06_control	04dj94qh	A	80
control	07.06_control	04dj94qh	C	81
control	07.06_control	04dj94qh	D	82
control	07.06_control	04dj94qh	B	83
control	07.06_control	04dj94qh	B	84
control	07.06_control	04dj94qh	A	85
control	07.06_control	04dj94qh	A	86
control	07.06_control	04dj94qh	B	87
control	07.06_control	04dj94qh	C	88
control	07.06_control	04dj94qh	B	89
control	07.06_control	04dj94qh	A	90
control	07.06_control	04dj94qh	A	91
control	07.06_control	04dj94qh	B	92
control	07.06_control	04dj94qh	A	93
control	07.06_control	04dj94qh	C	94
control	07.06_control	04dj94qh	D	95
control	07.06_control	04dj94qh	C	96
control	07.06_control	04dj94qh	B	97
control	07.06_control	04dj94qh	A	98
control	07.06_control	04dj94qh	B	99
control	07.06_control	04dj94qh	B	100
control	07.06_control	04dj94qh	A	101
control	07.06_control	04dj94qh	B	102
control	07.06_control	04dj94qh	A	103
control	07.06_control	04dj94qh	B	104
control	07.06_control	04dj94qh	A	105
control	07.06_control	04dj94qh	C	106
control	07.06_control	04dj94qh	D	107
control	07.06_control	04dj94qh	B	108
control	07.06_control	04dj94qh	A	109
control	07.06_control	04dj94qh	B	110
control	07.06_control	04dj94qh	A	111
control	07.06_control	04dj94qh	B	112
control	07.06_control	04dj94qh	C	113
control	07.06_control	04dj94qh	D	114
control	07.06_control	04dj94qh	C	115
control	07.06_control	04dj94qh	B	116
control	07.06_control	04dj94qh	A	117
control	07.06_control	04dj94qh	A	118
control	07.06_control	04dj94qh	B	119
control	07.06_control	04dj94qh	A	120
control	07.06_control	04dj94qh	B	121
control	07.06_control	04dj94qh	B	122
control	07.06_control	04dj94qh	A	123
control	07.06_control	04dj94qh	B	124
control	07.06_control	04dj94qh	C	125
control	07.06_control	04dj94qh	D	126
control	07.06_control	04dj94qh	C	127
control	07.06_control	04dj94qh	B	128
control	07.06_control	04dj94qh	A	129
control	07.06_control	04dj94qh	B	130
control	07.06_control	04dj94qh	A	131
control	07.06_control	04dj94qh	A	132
control	07.06_control	04dj94qh	A	133
control	07.06_control	04dj94qh	B	134
control	07.06_control	04dj94qh	B	135
control	07.06_control	04dj94qh	C	136
control	07.06_control	04dj94qh	D	137
control	07.06_control	04dj94qh	C	138
control	07.06_control	04dj94qh	A	139
control	07.06_control	04dj94qh	B	140
control	07.06_control	04dj94qh	A	141
control	07.06_control	04dj94qh	B	142
control	07.06_control	04dj94qh	B	143
control	07.06_control	04dj94qh	B	144
control	07.06_control	04dj94qh	D	145
control	07.06_control	04dj94qh	B	146
control	07.06_control	04dj94qh	A	147
control	07.06_control	04dj94qh	B	148
control	07.06_control	04dj94qh	B	149
control	07.06_control	04dj94qh	C	150
control	07.06_control	3tliwq1g	D	1
control	07.06_control	3tliwq1g	D	2
control	07.06_control	3tliwq1g	D	3
control	07.06_control	3tliwq1g	C	4
control	07.06_control	3tliwq1g	C	5
control	07.06_control	3tliwq1g	D	6
control	07.06_control	3tliwq1g	B	7
control	07.06_control	3tliwq1g	C	8
control	07.06_control	3tliwq1g	D	9
control	07.06_control	3tliwq1g	C	10
control	07.06_control	3tliwq1g	C	11
control	07.06_control	3tliwq1g	C	12
control	07.06_control	3tliwq1g	C	13
control	07.06_control	3tliwq1g	C	14
control	07.06_control	3tliwq1g	C	15
control	07.06_control	3tliwq1g	C	16
control	07.06_control	3tliwq1g	D	17
control	07.06_control	3tliwq1g	C	18
control	07.06_control	3tliwq1g	A	19
control	07.06_control	3tliwq1g	B	20
control	07.06_control	3tliwq1g	C	21
control	07.06_control	3tliwq1g	A	22
control	07.06_control	3tliwq1g	A	23
control	07.06_control	3tliwq1g	C	24
control	07.06_control	3tliwq1g	C	25
control	07.06_control	3tliwq1g	C	26
control	07.06_control	3tliwq1g	C	27
control	07.06_control	3tliwq1g	B	28
control	07.06_control	3tliwq1g	A	29
control	07.06_control	3tliwq1g	A	30
control	07.06_control	3tliwq1g	A	31
control	07.06_control	3tliwq1g	A	32
control	07.06_control	3tliwq1g	A	33
control	07.06_control	3tliwq1g	A	34
control	07.06_control	3tliwq1g	D	35
control	07.06_control	3tliwq1g	D	36
control	07.06_control	3tliwq1g	D	37
control	07.06_control	3tliwq1g	D	38
control	07.06_control	3tliwq1g	C	39
control	07.06_control	3tliwq1g	D	40
control	07.06_control	3tliwq1g	C	41
control	07.06_control	3tliwq1g	D	42
control	07.06_control	3tliwq1g	A	43
control	07.06_control	3tliwq1g	A	44
control	07.06_control	3tliwq1g	A	45
control	07.06_control	3tliwq1g	D	46
control	07.06_control	3tliwq1g	D	47
control	07.06_control	3tliwq1g	D	48
control	07.06_control	3tliwq1g	D	49
[truncated: 15,102 more rows]

## Sheet: tests
			participant.code	player.AQ10	player.AQ10_1	player.AQ10_2	player.AQ10_3	player.AQ10_4	player.AQ10_5	player.AQ10_6	player.AQ10_7	player.AQ10_8	player.AQ10_9	player.AQ10_10	AQ10_total	player.Similarities	player.Similarities_1	player.Similarities_2	player.Similarities_3	player.Similarities_4	player.Similarities_5	player.Similarities_6	player.Similarities_7	player.Similarities_8	player.Similarities_9	player.Similarities_10	player.Similarities_11	player.Similarities_12	player.Similarities_13	player.Similarities_14	player.Similarities_15	player.Similarities_16	player.Similarities_17	player.Similarities_18	player.Similarities_19	player.Similarities_20	player.Similarities_21	player.Similarities_22	player.Similarities_23	player.Similarities_24	player.Similarities_25	player.Similarities_26	player.Similarities_27	player.Similarities_28	player.Similarities_29	player.Similarities_30	player.Similarities_31	player.Similarities_32	player.Similarities_33
control	1	07.06_control	ygm2a8jm	4*3*2*2*1*2*4*4*1*4*	4	3	2	2	1	2	4	4	1	4	1	1*1*4*2*1*2*3*3*5*3*1*5*4*4*4*1*2*5*4*3*1*2*2*4*1*1*5*2*1*5*4*3*4*1*	1	1	4	2	1	2	3	3	5	3	1	5	4	4	4	1	2	5	4	3	1	2	2	4	1	1	5	2	1	5	4	3	4
control	2	07.06_control	h3ubj5z1	2*2*2*2*2*1*3*3*1*3*	2	2	2	2	2	1	3	3	1	3	1	1*1*4*2*1*2*3*3*5*3*1*5*4*4*4*1*2*5*4*3*5*2*2*4*4*1*5*3*1*4*4*3*3*3*	1	1	4	2	1	2	3	3	5	3	1	5	4	4	4	1	2	5	4	3	5	2	2	4	4	1	5	3	1	4	4	3	3
control	3	07.06_control	ooeyo9vp	2*1*1*2*1*1*4*4*1*4*	2	1	1	2	1	1	4	4	1	4	1	1*1*4*2*1*2*3*2*5*3*1*5*4*4*4*1*2*5*4*3*5*2*3*4*1*1*5*3*5*5*4*3*4*3*	1	1	4	2	1	2	3	2	5	3	1	5	4	4	4	1	2	5	4	3	5	2	3	4	1	1	5	3	5	5	4	3	4
control	4	07.06_control	h8z97691	2*3*1*3*3*2*2*3*2*3*	2	3	1	3	3	2	2	3	2	3	5	1*1*4*2*1*2*3*3*5*3*4*5*4*4*4*1*3*4*4*3*1*2*1*4*1*1*5*2*1*4*4*3*5*3*	1	1	4	2	1	2	3	3	5	3	4	5	4	4	4	1	3	4	4	3	1	2	1	4	1	1	5	2	1	4	4	3	5
control	5	07.06_control	ubu6em3h	3*2*3*2*3*3*3*3*2*2*	3	2	3	2	3	3	3	3	2	2	4	3*4*4*5*1*2*1*3*5*3*3*3*2*4*4*4*2*4*3*3*1*3*3*4*2*3*3*4*2*3*3*3*3*2*	3	4	4	5	1	2	1	3	5	3	3	3	2	4	4	4	2	4	3	3	1	3	3	4	2	3	3	4	2	3	3	3	3
control	6	07.06_control	xx0ie2i7	4*3*2*2*1*1*4*4*1*4*	4	3	2	2	1	1	4	4	1	4	1	1*1*4*2*1*2*3*2*5*3*1*5*4*4*4*1*2*5*4*5*1*2*2*4*1*1*5*3*4*5*3*2*4*5*	1	1	4	2	1	2	3	2	5	3	1	5	4	4	4	1	2	5	4	5	1	2	2	4	1	1	5	3	4	5	3	2	4
control	7	07.06_control	bx7rxo47	4*2*3*2*2*1*2*1*2*3*	4	2	3	2	2	1	2	1	2	3	3	1*1*4*4*1*2*3*2*5*3*1*5*4*4*4*1*2*5*4*3*5*2*2*2*1*1*5*3*1*4*4*5*3*3*	1	1	4	4	1	2	3	2	5	3	1	5	4	4	4	1	2	5	4	3	5	2	2	2	1	1	5	3	1	4	4	5	3
control	8	07.06_control	hilkw4k5	2*2*1*1*2*1*3*2*2*4*	2	2	1	1	2	1	3	2	2	4	2	1*1*4*2*1*2*3*2*5*3*1*5*4*4*4*1*2*5*4*3*5*2*1*4*1*1*5*2*1*5*5*3*4*5*	1	1	4	2	1	2	3	2	5	3	1	5	4	4	4	1	2	5	4	3	5	2	1	4	1	1	5	2	1	5	5	3	4
control	9	07.06_control	soz7k0l1	4*2*1*1*2*1*3*3*1*3*	4	2	1	1	2	1	3	3	1	3	0	1*1*4*2*1*2*3*2*5*3*1*5*4*4*4*1*2*5*4*3*2*2*2*2*1*1*5*3*1*5*1*5*4*5*	1	1	4	2	1	2	3	2	5	3	1	5	4	4	4	1	2	5	4	3	2	2	2	2	1	1	5	3	1	5	1	5	4
control	10	07.06_control	i8j8yiqx	2*3*1*1*1*1*4*3*1*4*	2	3	1	1	1	1	4	3	1	4	2	1*1*4*2*1*2*3*2*5*3*1*5*4*4*4*1*2*5*4*3*5*2*2*4*1*1*5*2*2*4*4*3*4*3*	1	1	4	2	1	2	3	2	5	3	1	5	4	4	4	1	2	5	4	3	5	2	2	4	1	1	5	2	2	4	4	3	4
control	11	07.06_control	vb6tsbol	4*2*2*2*1*1*4*4*2*3*	4	2	2	2	1	1	4	4	2	3	0	1*1*4*2*1*2*3*2*5*3*1*5*4*4*4*1*2*4*5*3*5*2*2*5*1*1*4*3*4*undefined*undefined*undefined*undefined*undefined*	1	1	4	2	1	2	3	2	5	3	1	5	4	4	4	1	2	4	5	3	5	2	2	5	1	1	4	3	4	undefined	undefined	undefined	undefined
control	12	07.06_control	okusokva	2*2*3*2*2*1*1*1*3*1*	2	2	3	2	2	1	1	1	3	1	6	3*3*2*4*4*3*4*3*3*3*3*2*2*undefined*undefined*undefined*undefined*undefined*undefined*undefined*undefined*undefined*undefined*undefined*undefined*undefined*undefined*2*undefined*undefined*undefined*undefined*undefined*undefined*	3	3	2	4	4	3	4	3	3	3	3	2	2	undefined	undefined	undefined	undefined	undefined	undefined	undefined	undefined	undefined	undefined	undefined	undefined	undefined	undefined	2	undefined	undefined	undefined	undefined	undefined
control	13	07.06_control	04dj94qh	4*1*2*1*1*1*4*3*1*4*	4	1	2	1	1	1	4	3	1	4	0	1*1*4*2*1*2*3*2*5*3*1*5*4*4*4*1*2*5*4*3*1*2*2*4*2*1*2*3*1*4*1*3*2*1*	1	1	4	2	1	2	3	2	5	3	1	5	4	4	4	1	2	5	4	3	1	2	2	4	2	1	2	3	1	4	1	3	2
control	14	07.06_control	3tliwq1g	4*2*1*1*2*2*4*4*2*4*	4	2	1	1	2	2	4	4	2	4	0	1*1*4*2*1*2*3*2*5*3*1*5*4*4*4*1*1*5*4*3*5*2*2*4*1*1*4*3*1*5*4*5*3*5*	1	1	4	2	1	2	3	2	5	3	1	5	4	4	4	1	1	5	4	3	5	2	2	4	1	1	4	3	1	5	4	5	3
control	15	07.06_control	0g5wggue	4*2*3*2*2*1*4*4*2*4*	4	2	3	2	2	1	4	4	2	4	1	1*1*4*2*1*2*3*2*5*3*1*5*4*4*4*1*2*5*4*3*5*2*2*4*1*1*5*3*1*5*4*3*2*3*	1	1	4	2	1	2	3	2	5	3	1	5	4	4	4	1	2	5	4	3	5	2	2	4	1	1	5	3	1	5	4	3	2
control	16	07.06_control	ai9keepk	4*3*4*2*2*1*3*4*2*3*	4	3	4	2	2	1	3	4	2	3	2	4*1*4*2*1*2*3*3*5*3*1*5*4*3*4*2*2*5*4*3*1*2*5*4*4*2*4*2*2*5*3*3*4*1*	4	1	4	2	1	2	3	3	5	3	1	5	4	3	4	2	2	5	4	3	1	2	5	4	4	2	4	2	2	5	3	3	4
control	17	07.06_control	nxcslon2	2*3*1*1*2*2*4*4*1*3*	2	3	1	1	2	2	4	4	1	3	2	1*1*4*2*1*2*3*2*5*3*1*5*4*4*4*1*2*5*4*3*5*2*2*4*1*1*5*3*1*5*1*3*4*3*	1	1	4	2	1	2	3	2	5	3	1	5	4	4	4	1	2	5	4	3	5	2	2	4	1	1	5	3	1	5	1	3	4
control	18	07.06_control	gqrdvbez	3*1*1*3*4*2*4*3*3*2*	3	1	1	3	4	2	4	3	3	2	4	1*1*4*2*1*2*3*2*5*5*1*5*4*4*4*1*2*5*4*3*5*1*1*3*1*1*5*3*1*4*2*2*4*1*	1	1	4	2	1	2	3	2	5	5	1	5	4	4	4	1	2	5	4	3	5	1	1	3	1	1	5	3	1	4	2	2	4
control	19	07.06_control	0dc4pk1o	1*2*3*3*2*1*2*3*2*2*	1	2	3	3	2	1	2	3	2	2	5	1*1*4*2*1*2*3*2*5*3*4*5*4*4*4*1*2*5*1*4*1*2*1*4*1*1*3*3*1*3*4*1*4*1*	1	1	4	2	1	2	3	2	5	3	4	5	4	4	4	1	2	5	1	4	1	2	1	4	1	1	3	3	1	3	4	1	4
control	20	07.06_control	1d1gen2a	2*3*2*2*2*1*4*4*2*3*	2	3	2	2	2	1	4	4	2	3	2	1*1*4*2*1*2*3*3*5*3*1*5*4*4*3*1*1*5*4*4*1*2*undefined*undefined*undefined*undefined*undefined*undefined*undefined*undefined*undefined*undefined*undefined*undefined*	1	1	4	2	1	2	3	3	5	3	1	5	4	4	3	1	1	5	4	4	1	2	undefined	undefined	undefined	undefined	undefined	undefined	undefined	undefined	undefined	undefined	undefined
control	21	07.06_control	vtha62h1	3*2*2*3*3*2*2*2*3*2*	3	2	2	3	3	2	2	2	3	2	6	1*1*4*2*1*2*3*2*5*3*1*5*4*4*4*3*2*5*4*3*1*2*4*2*undefined*undefined*undefined*undefined*undefined*undefined*undefined*undefined*undefined*undefined*	1	1	4	2	1	2	3	2	5	3	1	5	4	4	4	3	2	5	4	3	1	2	4	2	undefined	undefined	undefined	undefined	undefined	undefined	undefined	undefined	undefined
control	22	07.06_control	a5iogm3w	2*3*2*2*1*1*4*3*1*4*	2	3	2	2	1	1	4	3	1	4	2	1*1*4*2*1*2*3*2*5*3*1*5*4*4*4*1*2*5*4*3*5*2*2*4*1*1*5*2*1*4*1*3*4*3*	1	1	4	2	1	2	3	2	5	3	1	5	4	4	4	1	2	5	4	3	5	2	2	4	1	1	5	2	1	4	1	3	4
control	23	07.06_control	1iiru8ni	1*1*1*1*1*1*3*1*1*3*	1	1	1	1	1	1	3	1	1	3	2	5*1*4*2*1*2*3*4*5*3*4*3*4*3*3*3*2*5*1*4*1*2*2*undefined*undefined*undefined*undefined*undefined*undefined*undefined*undefined*undefined*undefined*undefined*	5	1	4	2	1	2	3	4	5	3	4	3	4	3	3	3	2	5	1	4	1	2	2	undefined	undefined	undefined	undefined	undefined	undefined	undefined	undefined	undefined	undefined
control	24	07.06_control	mbloyel9	2*1*1*1*2*1*4*4*2*4*	2	1	1	1	2	1	4	4	2	4	1	1*1*1*2*1*2*3*2*5*3*1*5*4*4*4*1*2*5*4*3*5*2*2*5*1*1*5*3*1*5*4*5*4*3*	1	1	1	2	1	2	3	2	5	3	1	5	4	4	4	1	2	5	4	3	5	2	2	5	1	1	5	3	1	5	4	5	4
control	25	07.06_control	1kc2s059	1*3*2*3*2*3*3*3*3*2*	1	3	2	3	2	3	3	3	3	2	6	1*1*4*2*1*2*3*3*5*3*1*5*4*3*4*1*2*5*4*3*1*2*2*4*1*5*4*2*1*5*5*5*4*1*	1	1	4	2	1	2	3	3	5	3	1	5	4	3	4	1	2	5	4	3	1	2	2	4	1	5	4	2	1	5	5	5	4
control	26	07.06_control	t4b68bq7	3*2*3*3*2*1*4*1*1*4*	3	2	3	3	2	1	4	1	1	4	3	1*1*5*2*1*2*3*2*5*3*1*5*4*4*4*1*2*5*4*3*5*2*1*3*4*1*3*3*1*5*1*5*4*1*	1	1	5	2	1	2	3	2	5	3	1	5	4	4	4	1	2	5	4	3	5	2	1	3	4	1	3	3	1	5	1	5	4
control	27	07.06_control	zflrdwdj	2*1*3*2*3*2*2*4*3*2*	2	1	3	2	3	2	2	4	3	2	6	1*1*4*2*1*2*3*2*5*3*1*5*4*4*4*1*4*5*1*3*5*2*2*2*1*1*3*3*1*5*1*2*3*3*	1	1	4	2	1	2	3	2	5	3	1	5	4	4	4	1	4	5	1	3	5	2	2	2	1	1	3	3	1	5	1	2	3
control	28	07.06_control	pc1h641v	2*2*1*1*1*1*4*4*1*4*	2	2	1	1	1	1	4	4	1	4	1	1*1*4*2*1*2*3*2*5*3*1*5*4*4*4*1*2*5*4*3*5*2*2*4*1*1*5*3*1*5*5*3*4*3*	1	1	4	2	1	2	3	2	5	3	1	5	4	4	4	1	2	5	4	3	5	2	2	4	1	1	5	3	1	5	5	3	4
control	29	07.06_control	rvcqubkj	2*3*4*1*2*1*4*3*1*3*	2	3	4	1	2	1	4	3	1	3	3	1*1*4*2*1*2*3*2*5*3*1*3*4*4*4*1*2*1*4*3*5*2*4*4*1*1*4*3*1*3*5*3*4*1*	1	1	4	2	1	2	3	2	5	3	1	3	4	4	4	1	2	1	4	3	5	2	4	4	1	1	4	3	1	3	5	3	4
control	30	07.06_control	x0087kkw	2*2*2*1*2*1*4*2*2*4*	2	2	2	1	2	1	4	2	2	4	2	1*1*4*2*1*2*3*2*5*3*1*5*4*4*4*1*2*5*4*3*5*2*2*4*1*1*5*2*1*5*4*3*4*2*	1	1	4	2	1	2	3	2	5	3	1	5	4	4	4	1	2	5	4	3	5	2	2	4	1	1	5	2	1	5	4	3	4
control	31	07.06_control	wla2urah	2*1*1*3*1*1*2*1*2*3*	2	1	1	3	1	1	2	1	2	3	4	3*4*2*3*4*5*3*1*4*2*1*5*5*2*2*4*3*3*3*3*2*4*4*4*3*2*4*1*4*3*1*2*4*4*	3	4	2	3	4	5	3	1	4	2	1	5	5	2	2	4	3	3	3	3	2	4	4	4	3	2	4	1	4	3	1	2	4
control	32	07.06_control	rh9ldoat	2*2*2*2*1*1*4*1*1*4*	2	2	2	2	1	1	4	1	1	4	2	1*1*4*2*1*2*3*2*5*3*1*5*4*4*4*1*2*5*4*3*5*2*2*3*3*1*5*3*2*5*4*3*3*3*	1	1	4	2	1	2	3	2	5	3	1	5	4	4	4	1	2	5	4	3	5	2	2	3	3	1	5	3	2	5	4	3	3
control	33	07.06_control	z6eszxun	2*1*1*1*1*1*4*1*2*3*	2	1	1	1	1	1	4	1	2	3	2	1*1*4*2*1*2*3*2*5*3*1*5*4*4*4*1*2*5*4*3*5*2*3*4*1*1*5*3*1*5*4*3*4*3*	1	1	4	2	1	2	3	2	5	3	1	5	4	4	4	1	2	5	4	3	5	2	3	4	1	1	5	3	1	5	4	3	4
control	34	07.06_control	w51ewbt6	4*2*1*1*1*1*1*3*1*4*	4	2	1	1	1	1	1	3	1	4	1	1*1*4*2*1*2*3*2*5*3*1*2*4*4*4*1*2*5*4*4*1*2*2*2*4*1*4*3*4*5*4*3*4*3*	1	1	4	2	1	2	3	2	5	3	1	2	4	4	4	1	2	5	4	4	1	2	2	2	4	1	4	3	4	5	4	3	4
control	35	07.06_control	g3c4rx9y	3*2*4*3*1*1*3*4*1*4*	3	2	4	3	1	1	3	4	1	4	2	1*1*4*2*1*2*3*2*5*3*1*5*4*4*4*1*2*5*4*3*5*2*2*4*1*1*5*3*1*5*4*3*3*3*	1	1	4	2	1	2	3	2	5	3	1	5	4	4	4	1	2	5	4	3	5	2	2	4	1	1	5	3	1	5	4	3	3
control	36	07.06_control	yvn34nlb	4*2*3*3*1*2*4*3*1*4*	4	2	3	3	1	2	4	3	1	4	2	1*1*1*2*1*2*3*2*5*3*1*5*4*3*4*1*4*5*4*3*5*2*2*3*2*1*4*2*1*5*1*1*4*1*	1	1	1	2	1	2	3	2	5	3	1	5	4	3	4	1	4	5	4	3	5	2	2	3	2	1	4	2	1	5	1	1	4
control	37	12.08_control	f9a4cnap	2*1*4*1*3*3*2*3*3*1*	2	1	4	1	3	3	2	3	3	1	7	1*1*3*2*1*2*3*3*3*3*4*3*2*3*2*3*2*5*1*3*4*1*3*3*3*1*2*1*2*2*1*3*3*2*	1	1	3	2	1	2	3	3	3	3	4	3	2	3	2	3	2	5	1	3	4	1	3	3	3	1	2	1	2	2	1	3	3
control	38	12.08_control	jta481yl	3*2*4*3*2*2*2*4*3*2*	3	2	4	3	2	2	2	4	3	2	5	1*1*4*2*1*2*3*2*5*3*1*5*4*4*4*1*2*5*4*3*5*2*2*4*1*1*5*3*4*5*1*2*3*3*	1	1	4	2	1	2	3	2	5	3	1	5	4	4	4	1	2	5	4	3	5	2	2	4	1	1	5	3	4	5	1	2	3
control	39	12.08_control	y5dpau1a	4*1*1*1*1*1*4*4*1*4*	4	1	1	1	1	1	4	4	1	4	0	1*1*4*2*1*2*3*2*5*3*1*5*4*4*4*1*2*5*1*3*5*2*3*4*1*1*5*3*4*5*1*3*3*3*	1	1	4	2	1	2	3	2	5	3	1	5	4	4	4	1	2	5	1	3	5	2	3	4	1	1	5	3	4	5	1	3	3
control	40	12.08_control	11lfqe1d	1*4*2*1*3*4*3*3*2*2*	1	4	2	1	3	4	3	3	2	2	5	1*2*3*2*1*2*3*3*1*3*1*2*2*3*2*4*2*1*4*3*5*1*2*2*5*1*2*1*2*4*2*3*3*1*	1	2	3	2	1	2	3	3	1	3	1	2	2	3	2	4	2	1	4	3	5	1	2	2	5	1	2	1	2	4	2	3	3
control	41	12.08_control	e8w196m6	4*2*1*1*1*1*4*3*1*4*	4	2	1	1	1	1	4	3	1	4	0	1*1*4*2*1*2*3*2*5*3*1*5*4*4*4*1*2*5*4*3*5*2*2*4*1*1*5*3*1*5*5*2*4*1*	1	1	4	2	1	2	3	2	5	3	1	5	4	4	4	1	2	5	4	3	5	2	2	4	1	1	5	3	1	5	5	2	4
control	42	12.08_control	n52o1jaj	3*1*2*3*4*2*1*2*2*1*	3	1	2	3	4	2	1	2	2	1	5	2*3*1*3*4*4*2*3*4*3*1*4*4*3*4*2*3*2*3*1*4*2*3*4*2*2*4*2*3*5*3*2*2*5*	2	3	1	3	4	4	2	3	4	3	1	4	4	3	4	2	3	2	3	1	4	2	3	4	2	2	4	2	3	5	3	2	2
control	43	12.08_control	hw2vjpq3	1*3*1*1*1*1*4*4*1*4*	1	3	1	1	1	1	4	4	1	4	2	1*1*4*2*1*2*3*2*5*3*1*5*4*4*4*1*2*5*4*5*5*2*2*4*4*1*5*3*1*5*5*1*4*1*	1	1	4	2	1	2	3	2	5	3	1	5	4	4	4	1	2	5	4	5	5	2	2	4	4	1	5	3	1	5	5	1	4
control	44	12.08_control	bmb10gpa	1*1*2*2*1*3*4*3*2*4*	1	1	2	2	1	3	4	3	2	4	2	1*1*4*2*1*2*3*2*5*3*1*5*4*4*4*1*2*5*4*3*5*2*2*3*1*1*5*3*1*4*5*1*3*3*	1	1	4	2	1	2	3	2	5	3	1	5	4	4	4	1	2	5	4	3	5	2	2	3	1	1	5	3	1	4	5	1	3
control	45	12.08_control	bon5tgeg	3*2*4*3*1*2*3*4*2*3*	3	2	4	3	1	2	3	4	2	3	2	1*1*4*2*1*2*3*2*5*3*1*5*4*4*4*1*4*5*4*3*5*2*2*4*1*1*5*3*1*5*1*3*4*1*	1	1	4	2	1	2	3	2	5	3	1	5	4	4	4	1	4	5	4	3	5	2	2	4	1	1	5	3	1	5	1	3	4
control	46	12.08_control	yd9t3lo5	1*3*2*2*1*1*4*2*1*4*	1	3	2	2	1	1	4	2	1	4	0	1*1*4*2*1*2*3*2*5*3*1*5*4*4*4*1*2*5*4*3*5*2*2*4*1*1*5*2*1*5*1*3*4*3*	1	1	4	2	1	2	3	2	5	3	1	5	4	4	4	1	2	5	4	3	5	2	2	4	1	1	5	2	1	5	1	3	4
control	47	28.8_control	of73p35v	3*1*2*2*2*3*3*3*2*3*	3	1	2	2	2	3	3	3	2	3	1	1*1*4*2*1*2*3*2*5*3*1*5*4*4*4*1*2*3*2*5*1*2*2*4*1*5*5*3*5*5*1*1*4*3*	1	1	4	2	1	2	3	2	5	3	1	5	4	4	4	1	2	3	2	5	1	2	2	4	1	5	5	3	5	5	1	1	4
control	48	28.8_control	lqi5w8yh	2*1*1*2*1*1*2*1*1*2*	2	1	1	2	1	1	2	1	1	2	3	5*1*4*2*1*2*3*2*5*3*4*5*4*5*4*4*2*4*4*4*1*2*2*2*3*1*5*3*1*2*2*3*3*2*	5	1	4	2	1	2	3	2	5	3	4	5	4	5	4	4	2	4	4	4	1	2	2	2	3	1	5	3	1	2	2	3	3
control	49	28.8_control	zlng5f7o	2*2*4*4*1*1*4*4*1*4*	2	2	4	4	1	1	4	4	1	4	3	1*1*4*2*1*2*3*2*5*3*1*5*4*4*4*1*2*5*4*3*5*2*2*4*1*1*5*3*1*5*4*3*3*3*	1	1	4	2	1	2	3	2	5	3	1	5	4	4	4	1	2	5	4	3	5	2	2	4	1	1	5	3	1	5	4	3	3
control	50	28.8_control	9hmzowab	4*2*4*3*1*1*4*4*1*4*	4	2	4	3	1	1	4	4	1	4	2	1*1*4*2*1*2*3*2*5*3*1*5*2*4*4*1*2*2*1*3*5*2*2*4*1*1*4*2*1*5*1*3*2*5*	1	1	4	2	1	2	3	2	5	3	1	5	2	4	4	1	2	2	1	3	5	2	2	4	1	1	4	2	1	5	1	3	2
control	51	28.8_control	vxrpwwx3	2*1*2*1*2*1*2*1*2*1*	2	1	2	1	2	1	2	1	2	1	3	3*2*3*2*3*4*3*2*4*3*2*3*3*2*3*4*2*4*3*3*3*4*2*3*3*4*3*3*3*4*3*3*4*3*	3	2	3	2	3	4	3	2	4	3	2	3	3	2	3	4	2	4	3	3	3	4	2	3	3	4	3	3	3	4	3	3	4
control	52	28.8_control	07ds041k	2*1*3*3*1*3*3*2*1*2*	2	1	3	3	1	3	3	2	1	2	5	1*5*4*2*5*2*3*3*5*3*1*4*4*4*4*4*3*5*5*3*1*2*2*3*2*3*5*3*undefined*undefined*undefined*undefined*undefined*undefined*	1	5	4	2	5	2	3	3	5	3	1	4	4	4	4	4	3	5	5	3	1	2	2	3	2	3	5	3	undefined	undefined	undefined	undefined	undefined
control	53	28.8_control	k5g0x3xb	2*2*1*2*2*2*1*3*2*2*	2	2	1	2	2	2	1	3	2	2	3	2*3*1*2*3*3*3*3*3*3*4*2*3*2*3*1*1*2*3*2*2*3*2*3*2*4*3*3*4*2*4*2*2*3*	2	3	1	2	3	3	3	3	3	3	4	2	3	2	3	1	1	2	3	2	2	3	2	3	2	4	3	3	4	2	4	2	2
control	54	28.8_control	8rtclndj	2*2*2*1*1*1*4*2*1*4*	2	2	2	1	1	1	4	2	1	4	1	1*1*4*2*1*2*3*2*5*3*1*5*4*4*4*1*2*5*4*3*5*2*3*2*1*1*4*2*1*5*1*4*4*1*	1	1	4	2	1	2	3	2	5	3	1	5	4	4	4	1	2	5	4	3	5	2	3	2	1	1	4	2	1	5	1	4	4
control	55	28.8_control	bqt3mbaj	4*2*3*3*3*3*2*4*2*2*	4	2	3	3	3	3	2	4	2	2	6	1*1*4*2*1*2*3*2*5*3*1*5*undefined*undefined*undefined*undefined*undefined*undefined*undefined*undefined*undefined*undefined*undefined*undefined*2*5*5*3*1*5*5*3*4*5*	1	1	4	2	1	2	3	2	5	3	1	5	undefined	undefined	undefined	undefined	undefined	undefined	undefined	undefined	undefined	undefined	undefined	undefined	2	5	5	3	1	5	5	3	4
control	56	28.8_control	c7nwogh9	2*2*1*2*1*2*3*1*2*3*	2	2	1	2	1	2	3	1	2	3	1	3*1*4*2*1*2*5*5*3*4*4*2*3*4*2*4*3*4*2*3*5*2*3*3*5*2*4*2*4*4*2*4*3*3*	3	1	4	2	1	2	5	5	3	4	4	2	3	4	2	4	3	4	2	3	5	2	3	3	5	2	4	2	4	4	2	4	3
control	57	28.8_control	p42sfkas	2*3*2*2*2*1*2*2*2*2*	2	3	2	2	2	1	2	2	2	2	4	3*2*2*2*2*3*2*2*2*2*2*2*2*3*3*2*2*3*2*2*2*2*2*2*2*2*2*2*2*2*2*3*3*2*	3	2	2	2	2	3	2	2	2	2	2	2	2	3	3	2	2	3	2	2	2	2	2	2	2	2	2	2	2	2	2	3	3
ASD	1	01.08_ASD	ftytd3ho	1*2*4*4*3*2*2*4*4*2*	1	2	4	4	3	2	2	4	4	2	7	1*1*4*2*1*2*3*2*5*3*1*5*4*4*4*1*2*4*4*3*5*2*2*4*1*1*5*2*1*5*4*3*4*3*	1	1	4	2	1	2	3	2	5	3	1	5	4	4	4	1	2	4	4	3	5	2	2	4	1	1	5	2	1	5	4	3	4
ASD	2	01.08_ASD	u3tzegoq	1*4*4*4*4*4*4*1*4*1*	1	4	4	4	4	4	4	1	4	1	9	1*1*4*2*1*2*3*3*5*3*1*5*4*4*4*1*2*5*4*3*1*2*1*4*1*1*4*3*1*2*2*3*2*1*	1	1	4	2	1	2	3	3	5	3	1	5	4	4	4	1	2	5	4	3	1	2	1	4	1	1	4	3	1	2	2	3	2
ASD	3	01.08_ASD	i5qw1n9n	1*4*2*3*2*2*2*2*3*1*	1	4	2	3	2	2	2	2	3	1	7	1*1*4*2*1*2*3*2*5*3*1*5*4*4*4*1*2*5*4*3*1*2*2*4*1*1*5*3*1*5*5*3*4*3*	1	1	4	2	1	2	3	2	5	3	1	5	4	4	4	1	2	5	4	3	1	2	2	4	1	1	5	3	1	5	5	3	4
ASD	4	01.08_ASD	wll84znl	1*3*2*2*2*3*3*1*4*1*	1	3	2	2	2	3	3	1	4	1	6	1*1*4*2*2*2*3*3*5*3*4*3*4*3*2*1*2*5*4*1*1*5*4*1*1*3*2*1*2*5*3*3*1*3*	1	1	4	2	2	2	3	3	5	3	4	3	4	3	2	1	2	5	4	1	1	5	4	1	1	3	2	1	2	5	3	3	1
ASD	5	03.08_ASD	tqsb0oi6	1*3*3*3*4*3*3*1*3*2*	1	3	3	3	4	3	3	1	3	2	9	1*1*4*2*1*2*3*2*5*3*4*3*4*4*4*1*2*5*1*5*5*2*2*4*1*1*5*2*1*4*4*3*4*3*	1	1	4	2	1	2	3	2	5	3	4	3	4	4	4	1	2	5	1	5	5	2	2	4	1	1	5	2	1	4	4	3	4
ASD	6	12.08_ASD	qls66pq5	2*1*1*3*2*3*4*2*3*1*	2	1	1	3	2	3	4	2	3	1	6	3*4*5*2*4*3*3*5*2*2*4*2*3*3*2*4*3*4*3*3*4*3*2*1*1*3*3*4*2*4*2*2*2*4*	3	4	5	2	4	3	3	5	2	2	4	2	3	3	2	4	3	4	3	3	4	3	2	1	1	3	3	4	2	4	2	2	2
ASD	7	27.06_ASD	hclnkkl8	2*4*2*3*4*3*2*3*4*1*	2	4	2	3	4	3	2	3	4	1	8	1*1*4*2*1*2*3*2*5*3*1*5*4*4*4*1*2*5*4*3*1*2*2*4*4*1*5*2*1*5*1*3*4*2*	1	1	4	2	1	2	3	2	5	3	1	5	4	4	4	1	2	5	4	3	1	2	2	4	4	1	5	2	1	5	1	3	4
ASD	8	27.06_ASD	kmr5axji	2*4*2*3*4*3*2*1*4*2*	2	4	2	3	4	3	2	1	4	2	9	1*2*4*2*1*2*3*2*5*3*1*5*4*4*4*2*2*4*1*3*1*5*2*4*2*1*5*2*1*5*5*3*4*1*	1	2	4	2	1	2	3	2	5	3	1	5	4	4	4	2	2	4	1	3	1	5	2	4	2	1	5	2	1	5	5	3	4
ASD	9	27.06_ASD	lkbl00gq	1*4*4*4*3*1*3*2*3*3*	1	4	4	4	3	1	3	2	3	3	7	1*1*4*2*1*2*3*2*5*3*1*5*4*4*4*1*1*5*4*3*5*2*2*4*1*1*4*3*1*4*1*4*4*1*	1	1	4	2	1	2	3	2	5	3	1	5	4	4	4	1	1	5	4	3	5	2	2	4	1	1	4	3	1	4	1	4	4
ASD	10	27.06_ASD	3pclvsxk	3*2*3*2*1*2*4*3*2*2*	3	2	3	2	1	2	4	3	2	2	2	1*3*2*3*3*4*3*4*4*3*4*2*3*3*3*2*4*2*4*4*2*4*3*3*2*2*2*2*5*5*4*3*4*2*	1	3	2	3	3	4	3	4	4	3	4	2	3	3	3	2	4	2	4	4	2	4	3	3	2	2	2	2	5	5	4	3	4
ASD	11	24.05_ASD	lwvy50tt	1*3*3*3*4*4*1*1*1*1*	1	3	3	3	4	4	1	1	1	1	9	1*1*4*2*1*2*3*4*5*3*1*3*4*4*4*4*2*3*1*3*1*5*2*2*1*5*4*2*2*4*1*3*2*5*	1	1	4	2	1	2	3	4	5	3	1	3	4	4	4	4	2	3	1	3	1	5	2	2	1	5	4	2	2	4	1	3	2
ASD	12	24.05_ASD	1au61sm5	2*3*4*4*3*3*3*2*3*2*	2	3	4	4	3	3	3	2	3	2	9	1*1*4*2*1*2*3*2*5*3*1*5*4*4*4*1*2*5*4*3*5*2*2*4*1*1*3*3*1*5*1*3*4*3*	1	1	4	2	1	2	3	2	5	3	1	5	4	4	4	1	2	5	4	3	5	2	2	4	1	1	3	3	1	5	1	3	4
ASD	13	03.05_ASD	57xbrnez	1*3*1*3*2*3*1*3*3*4*	1	3	1	3	2	3	1	3	3	4	6	1*1*1*2*1*2*1*2*5*3*1*3*4*4*1*3*2*5*3*4*1*2*3*2*4*1*5*2*3*4*2*1*3*3*	1	1	1	2	1	2	1	2	5	3	1	3	4	4	1	3	2	5	3	4	1	2	3	2	4	1	5	2	3	4	2	1	3
ASD	14	03.05_ASD	j6ixirar	1*2*3*3*3*2*2*1*3*2*	1	2	3	3	3	2	2	1	3	2	8	1*1*4*2*1*2*3*2*5*3*1*1*4*4*4*5*2*5*5*2*1*2*2*4*4*1*4*3*2*3*1*1*4*1*	1	1	4	2	1	2	3	2	5	3	1	1	4	4	4	5	2	5	5	2	1	2	2	4	4	1	4	3	2	3	1	1	4
ASD	15	03.05_ASD	gxfznxpt	1*4*4*4*4*3*3*1*3*3*	1	4	4	4	4	3	3	1	3	3	8	1*1*4*2*1*2*3*2*5*3*1*5*4*4*4*1*2*5*5*3*5*2*1*4*1*1*5*2*1*5*4*3*4*3*	1	1	4	2	1	2	3	2	5	3	1	5	4	4	4	1	2	5	5	3	5	2	1	4	1	1	5	2	1	5	4	3	4
ASD	16	03.05_ASD	jtyh32vh	2*3*2*2*2*2*2*2*2*2*	2	3	2	2	2	2	2	2	2	2	5	5*3*4*1*1*2*1*3*5*4*1*3*4*4*2*3*2*3*3*2*4*3*4*3*3*3*3*3*5*3*3*2*4*2*	5	3	4	1	1	2	1	3	5	4	1	3	4	4	2	3	2	3	3	2	4	3	4	3	3	3	3	3	5	3	3	2	4
ASD	17	03.05_ASD	37s5tjbj	1*3*2*3*3*3*2*2*3*1*	1	3	2	3	3	3	2	2	3	1	9	1*1*1*2*1*2*3*2*5*3*1*5*4*4*4*1*2*5*4*3*5*2*3*4*1*5*2*2*4*3*4*5*4*5*	1	1	1	2	1	2	3	2	5	3	1	5	4	4	4	1	2	5	4	3	5	2	3	4	1	5	2	2	4	3	4	5	4
ASD	18	03.05_ASD	kjobusmc	1*4*4*3*4*4*1*1*4*1*	1	4	4	3	4	4	1	1	4	1	10	1*1*4*2*1*2*3*2*5*5*3*5*4*4*4*3*2*4*1*3*5*2*2*4*1*1*5*2*1*5*3*5*4*3*	1	1	4	2	1	2	3	2	5	5	3	5	4	4	4	3	2	4	1	3	5	2	2	4	1	1	5	2	1	5	3	5	4
ASD	19	03.05_ASD	5nirk21i	1*3*4*4*4*2*3*2*3*1*	1	3	4	4	4	2	3	2	3	1	8	1*1*4*2*1*2*3*2*5*5*1*5*4*4*4*1*2*5*4*3*5*2*2*4*1*1*4*3*4*5*5*5*4*5*	1	1	4	2	1	2	3	2	5	5	1	5	4	4	4	1	2	5	4	3	5	2	2	4	1	1	4	3	4	5	5	5	4
ASD	20	03.05_ASD	33xexwnb	1*2*4*4*4*4*1*1*4*1*	1	2	4	4	4	4	1	1	4	1	9	2*3*2*3*1*2*5*2*4*2*1*4*4*5*3*4*2*4*1*3*4*3*5*3*4*2*4*5*3*5*2*4*4*2*	2	3	2	3	1	2	5	2	4	2	1	4	4	5	3	4	2	4	1	3	4	3	5	3	4	2	4	5	3	5	2	4	4
ASD	21	03.05_ASD	mx93p5jy	2*4*4*4*4*4*1*1*1*1*	2	4	4	4	4	4	1	1	1	1	9	3*1*4*2*2*2*3*3*1*3*1*4*4*3*2*4*2*3*5*5*1*1*3*4*4*1*5*2*1*5*2*5*4*5*	3	1	4	2	2	2	3	3	1	3	1	4	4	3	2	4	2	3	5	5	1	1	3	4	4	1	5	2	1	5	2	5	4
ASD	22	03.05_ASD	zg7iczl5	2*2*4*2*4*4*4*2*3*1*	2	2	4	2	4	4	4	2	3	1	7	1*1*4*2*1*2*3*2*5*3*1*5*4*4*4*1*2*5*4*3*5*2*2*4*1*1*5*2*1*5*1*3*4*1*	1	1	4	2	1	2	3	2	5	3	1	5	4	4	4	1	2	5	4	3	5	2	2	4	1	1	5	2	1	5	1	3	4
ASD	23	09.03_ASD	hidr06g5	1*1*2*4*4*4*1*1*4*4*	1	1	2	4	4	4	1	1	4	4	7	1*1*4*2*1*2*3*2*5*3*1*5*4*4*4*1*2*5*4*3*5*undefined*undefined*undefined*undefined*undefined*undefined*undefined*undefined*undefined*undefined*undefined*undefined*undefined*	1	1	4	2	1	2	3	2	5	3	1	5	4	4	4	1	2	5	4	3	5	undefined	undefined	undefined	undefined	undefined	undefined	undefined	undefined	undefined	undefined	undefined	undefined
ASD	24	09.03_ASD	54jhnllk	2*2*3*2*3*3*2*1*2*3*	2	2	3	2	3	3	2	1	2	3	6	1*1*3*5*1*2*3*3*5*3*2*4*2*4*2*3*2*5*4*3*1*2*2*2*1*1*5*2*5*2*3*2*3*5*	1	1	3	5	1	2	3	3	5	3	2	4	2	4	2	3	2	5	4	3	1	2	2	2	1	1	5	2	5	2	3	2	3
ASD	25	09.03_ASD	r8if5g8b	4*1*3*2*2*1*4*3*1*3*	4	1	3	2	2	1	4	3	1	3	1	1*1*4*2*1*2*3*2*5*3*1*5*4*4*4*1*2*5*4*3*5*2*2*4*1*1*5*3*1*5*4*3*undefined*undefined*	1	1	4	2	1	2	3	2	5	3	1	5	4	4	4	1	2	5	4	3	5	2	2	4	1	1	5	3	1	5	4	3	undefined
ASD	26	09.03_ASD	z6fc5fol	2*3*3*4*3*2*4*1*3*2*	2	3	3	4	3	2	4	1	3	2	8	1*1*4*2*1*2*3*2*5*3*4*5*4*4*4*1*2*4*4*3*1*2*2*4*1*1*5*2*1*5*4*3*5*3*	1	1	4	2	1	2	3	2	5	3	4	5	4	4	4	1	2	4	4	3	1	2	2	4	1	1	5	2	1	5	4	3	5
ASD	27	04.03_ASD	w1u9049v	3*1*3*1*2*4*4*2*4*3*	3	1	3	1	2	4	4	2	4	3	4	2*5*5*1*5*1*2*5*4*1*3*2*3*2*5*5*4*5*1*2*5*5*1*3*2*4*1*2*5*2*3*2*1*5*	2	5	5	1	5	1	2	5	4	1	3	2	3	2	5	5	4	5	1	2	5	5	1	3	2	4	1	2	5	2	3	2	1
ASD	28	04.03_ASD	r7xutcmk	2*1*3*2*4*2*2*3*4*2*	2	1	3	2	4	2	2	3	4	2	6	1*1*4*2*1*2*3*2*5*3*1*5*4*4*4*1*2*5*4*4*5*2*2*2*1*1*2*3*1*5*4*3*2*3*	1	1	4	2	1	2	3	2	5	3	1	5	4	4	4	1	2	5	4	4	5	2	2	2	1	1	2	3	1	5	4	3	2
ASD	29	04.03_ASD	p7cj1krw	1*4*4*3*2*3*4*1*4*1*	1	4	4	3	2	3	4	1	4	1	8	1*1*4*2*1*2*3*2*5*3*1*5*4*4*4*1*4*5*4*5*1*2*2*4*4*4*3*3*4*3*3*4*3*3*	1	1	4	2	1	2	3	2	5	3	1	5	4	4	4	1	4	5	4	5	1	2	2	4	4	4	3	3	4	3	3	4	3
ASD	30	04.03_ASD	tlxkaadg	1*4*4*4*4*2*1*3*4*1*	1	4	4	4	4	2	1	3	4	1	8	1*1*4*2*1*2*3*2*5*3*1*5*4*4*4*1*2*5*4*3*5*2*2*4*1*1*5*3*1*5*4*3*4*3*	1	1	4	2	1	2	3	2	5	3	1	5	4	4	4	1	2	5	4	3	5	2	2	4	1	1	5	3	1	5	4	3	4
ASD	31	22.02_ASD	f14qisz8	1*2*3*4*3*2*1*2*3*1*	1	2	3	4	3	2	1	2	3	1	8	1*1*4*2*1*2*3*3*5*3*4*5*2*5*4*1*2*5*4*3*1*4*4*2*1*1*4*2*2*5*1*4*4*3*	1	1	4	2	1	2	3	3	5	3	4	5	2	5	4	1	2	5	4	3	1	4	4	2	1	1	4	2	2	5	1	4	4
ASD	32	22.02_ASD	fe2e5tzv	2*2*4*4*3*2*2*1*3*2*	2	2	4	4	3	2	2	1	3	2	8	1*1*4*2*1*2*3*2*5*3*1*5*4*4*4*3*2*5*4*5*1*2*2*3*1*1*5*2*1*4*5*3*3*1*	1	1	4	2	1	2	3	2	5	3	1	5	4	4	4	3	2	5	4	5	1	2	2	3	1	1	5	2	1	4	5	3	3
ASD	33	22.02_ASD	9puv4dyu	2*3*3*3*2*2*3*2*3*1*	2	3	3	3	2	2	3	2	3	1	7	1*1*4*2*1*2*3*2*5*3*1*5*4*4*4*1*2*4*4*3*5*2*2*2*1*1*5*2*undefined*undefined*undefined*undefined*undefined*undefined*	1	1	4	2	1	2	3	2	5	3	1	5	4	4	4	1	2	4	4	3	5	2	2	2	1	1	5	2	undefined	undefined	undefined	undefined	undefined
ASD	34	22.02_ASD	g0e2h4zk	4*4*2*4*4*2*2*1*4*1*	4	4	2	4	4	2	2	1	4	1	7	1*1*4*2*1*2*3*2*5*3*1*5*4*4*4*1*2*5*4*3*1*2*2*4*1*1*5*3*1*5*4*5*4*3*	1	1	4	2	1	2	3	2	5	3	1	5	4	4	4	1	2	5	4	3	1	2	2	4	1	1	5	3	1	5	4	5	4
ASD	35	22.02_ASD	vfypt0qh	1*2*3*3*3*2*2*2*3*2*	1	2	3	3	3	2	2	2	3	2	8	1*1*4*2*1*2*3*2*5*3*1*5*4*4*4*1*2*3*4*3*5*3*2*3*1*1*5*3*1*2*5*5*4*1*	1	1	4	2	1	2	3	2	5	3	1	5	4	4	4	1	2	3	4	3	5	3	2	3	1	1	5	3	1	2	5	5	4
ASD	36	10.02_ASD	y9pbbdxk	3*2*3*3*2*3*3*2*3*2*	3	2	3	3	2	3	3	2	3	2	6	5*4*5*5*4*5*5*5*4*5*5*5*5*5*5*4*5*5*5*4*5*5*4*5*5*5*5*4*5*5*5*5*5*5*	5	4	5	5	4	5	5	5	4	5	5	5	5	5	5	4	5	5	5	4	5	5	4	5	5	5	5	4	5	5	5	5	5
ASD	37	10.02_ASD	bt2ndcin	3*3*3*2*3*3*2*3*3*2*	3	3	3	2	3	3	2	3	3	2	7	1*1*4*2*3*2*3*4*5*4*2*3*4*3*4*1*2*4*5*3*3*2*4*3*2*3*4*1*4*3*2*4*4*5*	1	1	4	2	3	2	3	4	5	4	2	3	4	3	4	1	2	4	5	3	3	2	4	3	2	3	4	1	4	3	2	4	4
ASD	38	10.02_ASD	o53y2jd3	1*4*3*4*2*2*2*1*1*2*	1	4	3	4	2	2	2	1	1	2	7	1*1*4*2*1*2*3*2*5*3*1*5*4*4*4*1*2*5*4*3*5*2*2*4*1*1*5*3*4*5*undefined*3*4*3*	1	1	4	2	1	2	3	2	5	3	1	5	4	4	4	1	2	5	4	3	5	2	2	4	1	1	5	3	4	5	undefined	3	4
ASD	39	10.02_ASD	qev3gung	2*3*3*2*2*1*4*1*2*3*	2	3	3	2	2	1	4	1	2	3	4	1*1*4*2*1*2*3*2*5*3*1*5*4*4*4*1*2*5*4*3*1*2*2*4*1*1*5*3*1*5*4*5*4*5*	1	1	4	2	1	2	3	2	5	3	1	5	4	4	4	1	2	5	4	3	1	2	2	4	1	1	5	3	1	5	4	5	4
ASD	40	10.02_ASD	oje6zio9	4*4*4*4*4*4*2*2*3*2*	4	4	4	4	4	4	2	2	3	2	9	1*1*4*2*1*2*3*2*5*3*1*5*4*4*4*1*2*4*1*3*5*2*2*2*4*1*4*2*4*1*4*2*4*2*	1	1	4	2	1	2	3	2	5	3	1	5	4	4	4	1	2	4	1	3	5	2	2	2	4	1	4	2	4	1	4	2	4
ASD	41	10.02_ASD	k320t89c	1*3*4*4*1*1*4*4*1*4*	1	3	4	4	1	1	4	4	1	4	4	1*1*4*2*1*2*3*2*5*3*1*5*4*4*4*1*2*5*4*3*5*2*2*3*1*1*5*2*1*5*4*3*4*3*	1	1	4	2	1	2	3	2	5	3	1	5	4	4	4	1	2	5	4	3	5	2	2	3	1	1	5	2	1	5	4	3	4
ASD	42	10.02_ASD	9isomyn0	1*4*4*4*4*4*1*1*4*1*	1	4	4	4	4	4	1	1	4	1	10	1*1*4*2*1*2*3*3*5*3*4*5*4*3*4*undefined*undefined*undefined*undefined*undefined*undefined*undefined*undefined*undefined*undefined*undefined*undefined*undefined*undefined*undefined*undefined*undefined*undefined*undefined*	1	1	4	2	1	2	3	3	5	3	4	5	4	3	4	undefined	undefined	undefined	undefined	undefined	undefined	undefined	undefined	undefined	undefined	undefined	undefined	undefined	undefined	undefined	undefined	undefined	undefined
ASD	43	10.02_ASD	spcu4n52	4*3*2*4*4*4*3*1*4*1*	4	3	2	4	4	4	3	1	4	1	7	1*2*4*2*2*2*5*3*2*3*2*3*4*4*2*1*2*4*1*4*1*1*1*2*1*1*2*4*5*3*4*2*4*5*	1	2	4	2	2	2	5	3	2	3	2	3	4	4	2	1	2	4	1	4	1	1	1	2	1	1	2	4	5	3	4	2	4
ASD	44	10.02_ASD	o89yow22	2*2*2*2*2*2*2*2*2*3*	2	2	2	2	2	2	2	2	2	3	3	1*1*1*2*1*2*3*3*3*3*1*5*4*4*4*1*2*5*4*3*1*2*2*2*1*1*undefined*undefined*undefined*undefined*undefined*undefined*undefined*undefined*	1	1	1	2	1	2	3	3	3	3	1	5	4	4	4	1	2	5	4	3	1	2	2	2	1	1	undefined	undefined	undefined	undefined	undefined	undefined	undefined
ASD	45	10.02_ASD	ubtc0dmd	3*2*3*2*3*2*3*2*2*3*	3	2	3	2	3	2	3	2	2	3	3	2*3*4*3*5*2*1*3*1*3*1*2*2*2*2*3*2*3*2*3*2*3*2*3*2*3*2*3*2*3*2*3*2*3*	2	3	4	3	5	2	1	3	1	3	1	2	2	2	2	3	2	3	2	3	2	3	2	3	2	3	2	3	2	3	2	3	2
ASD	46	10.02_ASD	z5ryp7ve	1*4*4*4*4*2*1*1*3*1*	1	4	4	4	4	2	1	1	3	1	9	1*1*4*2*1*2*3*2*5*3*1*5*4*4*4*1*2*5*4*3*5*2*2*4*2*1*5*3*1*5*3*5*3*1*	1	1	4	2	1	2	3	2	5	3	1	5	4	4	4	1	2	5	4	3	5	2	2	4	2	1	5	3	1	5	3	5	3
ASD	47	10.02_ASD	c9hsrsln	1*2*1*1*2*2*4*1*2*4*	1	2	1	1	2	2	4	1	2	4	2	1*1*4*2*1*2*3*3*5*3*4*5*4*4*4*1*2*5*4*3*5*2*3*4*1*1*4*2*1*5*undefined*undefined*undefined*undefined*	1	1	4	2	1	2	3	3	5	3	4	5	4	4	4	1	2	5	4	3	5	2	3	4	1	1	4	2	1	5	undefined	undefined	undefined
ASD	48	15.01_ASD	3tq8nprn	2*2*2*2*3*3*3*2*3*2*	2	2	2	2	3	3	3	2	3	2	6	1*1*1*5*1*2*3*2*5*3*4*5*4*4*4*1*2*5*4*3*5*2*2*2*4*1*5*3*1*4*5*3*4*3*	1	1	1	5	1	2	3	2	5	3	4	5	4	4	4	1	2	5	4	3	5	2	2	2	4	1	5	3	1	4	5	3	4
ASD	49	29.12_ASD	mgvx2mc7	1*3*4*3*3*1*2*1*3*2*	1	3	4	3	3	1	2	1	3	2	9	1*1*4*2*1*2*3*3*5*3*1*5*4*4*4*1*2*1*4*3*5*2*2*2*1*1*5*3*1*4*4*5*undefined*3*	1	1	4	2	1	2	3	3	5	3	1	5	4	4	4	1	2	1	4	3	5	2	2	2	1	1	5	3	1	4	4	5	undefined
ASD	50	29.12_ASD	se960w3p	3*2*2*2*2*3*2*4*2*2*	3	2	2	2	2	3	2	4	2	2	3	1*2*3*5*1*2*3*2*5*3*4*5*4*5*3*3*3*5*4*3*1*1*1*5*5*1*2*1*5*5*5*3*3*3*	1	2	3	5	1	2	3	2	5	3	4	5	4	5	3	3	3	5	4	3	1	1	1	5	5	1	2	1	5	5	5	3	3
ASD	51	29.12_ASD	qc2ua2yz	1*4*4*4*4*4*1*1*4*1*	1	4	4	4	4	4	1	1	4	1	10	5*2*3*2*1*2*3*3*5*2*1*5*4*3*2*2*2*5*1*3*1*1*2*2*2*3*2*3*1*5*1*5*3*3*	5	2	3	2	1	2	3	3	5	2	1	5	4	3	2	2	2	5	1	3	1	1	2	2	2	3	2	3	1	5	1	5	3
ASD	52	10.02_ASD	0ck2n3r4	3*4*4*4*4*4*2*1*4*1*	3	4	4	4	4	4	2	1	4	1	9	1*1*4*2*1*2*3*2*5*3*1*5*4*4*4*1*2*5*4*3*5*2*2*2*1*1*5*1*1*4*4*5*4*1*	1	1	4	2	1	2	3	2	5	3	1	5	4	4	4	1	2	5	4	3	5	2	2	2	1	1	5	1	1	4	4	5	4
ASD	53	10.02_ASD	0nbbb4wm	1*3*3*1*2*1*3*3*3*2*	1	3	3	1	2	1	3	3	3	2	5	1*1*4*2*1*2*1*2*5*4*1*5*undefined*undefined*undefined*undefined*undefined*undefined*undefined*undefined*undefined*undefined*undefined*undefined*undefined*undefined*undefined*undefined*undefined*undefined*undefined*undefined*undefined*undefined*	1	1	4	2	1	2	1	2	5	4	1	5	undefined	undefined	undefined	undefined	undefined	undefined	undefined	undefined	undefined	undefined	undefined	undefined	undefined	undefined	undefined	undefined	undefined	undefined	undefined	undefined	undefined
ASD	54	10.02_ASD	1xh9m5bc	2*1*2*1*1*1*3*2*1*3*	2	1	2	1	1	1	3	2	1	3	2	1*1*4*2*1*2*3*2*5*3*4*5*4*4*4*1*2*4*4*4*1*2*2*2*1*1*5*2*4*5*5*5*4*3*	1	1	4	2	1	2	3	2	5	3	4	5	4	4	4	1	2	4	4	4	1	2	2	2	1	1	5	2	4	5	5	5	4
ASD	55	30.12_ASD	6ieiz2yj	2*4*3*4*4*4*2*1*4*1*	2	4	3	4	4	4	2	1	4	1	10	1*1*4*2*1*2*3*2*5*3*1*5*4*4*4*1*2*4*1*3*5*2*3*2*1*1*5*2*4*5*5*3*4*1*	1	1	4	2	1	2	3	2	5	3	1	5	4	4	4	1	2	4	1	3	5	2	3	2	1	1	5	2	4	5	5	3	4
ASD	56	30.12_ASD	lzbievia	2*3*3*2*2*1*3*2*2*3*	2	3	3	2	2	1	3	2	2	3	4	1*1*4*2*1*2*3*2*5*3*1*5*4*4*4*1*2*2*4*3*1*2*2*4*4*5*5*3*1*5*1*5*2*5*	1	1	4	2	1	2	3	2	5	3	1	5	4	4	4	1	2	2	4	3	1	2	2	4	4	5	5	3	1	5	1	5	2
ASD	57	30.12_ASD	k1u8ioxp	1*4*3*2*4*4*2*1*4*2*	1	4	3	2	4	4	2	1	4	2	0	1*1*4*2*1*2*3*2*5*3*1*5*4*4*4*1*2*5*4*3*5*2*2*4*1*1*5*3*1*5*4*3*3*3*	1	1	4	2	1	2	3	2	5	3	1	5	4	4	4	1	2	5	4	3	5	2	2	4	1	1	5	3	1	5	4	3	3
															4.68011e-17
															2.57895
															6.70175
															0.754386
															0.105263
[truncated: 89 more columns]

## Sheet: summary
					switch	block1	block2	block3	block4	block5		choices -bl1	block2	block3	block4	block5		OCD	ADHD
control	1	ygm2a8jm	control	1	ygm2a8jm	0.172414	0.0666667	0.133333	0.333333	0.133333		0.5	0.0333333	0.0333333	0.166667	0.0666667		0	0
control	2	h3ubj5z1	control	1	h3ubj5z1	0.482759	0.5	0.5	0.766667	0.733333		0.466667	0.466667	0.366667	0.4	0.366667		0	0
control	3	ooeyo9vp	control	1	ooeyo9vp	0.448276	0.466667	0.433333	0.4	0.333333		0.166667	0.666667	0.8	0.8	0.833333		0	0
control	4	h8z97691	control	1	h8z97691	0.137931	0.0333333	0	0	0		0.4	0	0	0	0		0	0
control	5	ubu6em3h	control	1	ubu6em3h	0.931034	1	0.9	0.933333	0.933333		0.3	0.433333	0.433333	0.5	0.466667		0	0
control	6	xx0ie2i7	control	1	xx0ie2i7	0.344828	0.266667	0.166667	0.1	0.266667		0.566667	0.166667	0.133333	0.166667	0.233333		0	0
control	7	bx7rxo47	control	1	bx7rxo47	0.0689655	0	0	0	0		0.433333	1	1	1	1		1	0
control	8	hilkw4k5	control	1	hilkw4k5	0.413793	0.233333	0.333333	0.6	0.666667		0.7	1	0.833333	0.733333	1		0	0
control	9	soz7k0l1	control	1	soz7k0l1	0.0689655	0.1	0	0	0		0.4	1	1	1	1		0	0
control	10	i8j8yiqx	control	1	i8j8yiqx	0.517241	0.133333	0.3	0.266667	0.366667		0.533333	0.9	0.866667	0.933333	0.866667		0	0
control	11	vb6tsbol	control	1	vb6tsbol	0.310345	0.266667	0.233333	0.233333	0.2		0.766667	0.566667	0.0333333	0.133333	0		0	0
control	12	okusokva	control	1	okusokva	0.586207	0.633333	0.533333	0.533333	0.366667		0.1	0.0333333	0	0	0		1	0
control	13	04dj94qh	control	1	04dj94qh	0.551724	0.6	0.566667	0.9	0.766667		0.633333	0.4	0.266667	0.266667	0.266667		0	0
control	14	3tliwq1g	control	1	3tliwq1g	0.517241	0.433333	0.333333	0.0666667	0		0.733333	0.666667	0.366667	0.0333333	0		0	0
control	15	0g5wggue	control	1	0g5wggue	0.413793	0.266667	0.4	0.4	0.533333		0.533333	0.0666667	0.133333	0.0333333	0		0	0
control	16	ai9keepk	control	1	ai9keepk	0.310345	0.4	0.0666667	0.0333333	0.1		0.3	0.733333	0.966667	0.833333	0.933333		0	0
control	17	nxcslon2	control	1	nxcslon2	0.586207	0.333333	0.7	0.7	0.666667		0.333333	0.666667	0.733333	0.7	0.766667		0	0
control	18	gqrdvbez	control	1	gqrdvbez	0.827586	0.0333333	0.133333	0	0.133333		0.333333	1	0.933333	1	0.933333		0	0
control	19	0dc4pk1o	control	1	0dc4pk1o	0.655172	0.633333	0.366667	0.0666667	0.333333		0.4	0.666667	0.866667	0.9	0.8		0	0
control	20	1d1gen2a	control	1	1d1gen2a	0.310345	0.333333	0.0333333	0	0		0.6	0.166667	0	0	0		0	0
control	21	vtha62h1	control	1	vtha62h1	0.724138	0.666667	0.733333	0.833333	0.5		0.2	0	0.2	0.3	0.1		0	0
control	22	a5iogm3w	control	1	a5iogm3w	0.275862	0.233333	0.433333	0.366667	0.4		0.366667	0.7	0.466667	0.333333	0.733333		0	0
control	23	1iiru8ni	control	1	1iiru8ni	0.965517	0.866667	0.533333	0.966667	0.8		0.5	0.533333	0.4	0.533333	0.533333		0	0
control	24	mbloyel9	control	1	mbloyel9	0.551724	0.466667	0.3	0	0		0.3	0.733333	0.8	1	1		0	0
control	25	1kc2s059	control	1	1kc2s059	0.344828	0.2	0	0	0		0.233333	0.966667	1	1	1		0	0
control	26	t4b68bq7	control	1	t4b68bq7	0.758621	0.633333	0.366667	0.266667	0.8		0.266667	0.166667	0.2	0.166667	0.2		0	0
control	27	zflrdwdj	control	1	zflrdwdj	0.37931	0	0	0	0		0.533333	0	0	0	0		0	0
control	28	pc1h641v	control	1	pc1h641v	0.448276	0.0333333	0.633333	0.933333	1		0.5	0.966667	0.4	0.466667	0.5		0	0
control	29	rvcqubkj	control	1	rvcqubkj	0.344828	0.3	0.3	0.3	0.0666667		0.433333	0.666667	0.8	0.866667	0.966667		0	0
control	30	x0087kkw	control	1	x0087kkw	0.37931	0.466667	0.433333	0.166667	0.133333		0.566667	0.366667	0.2	0.0666667	0.0666667		0	0
control	31	wla2urah	control	1	wla2urah	0.793103	0.933333	0.966667	1	0.9		0.6	0.333333	0.3	0.333333	0.366667		0	0
control	32	rh9ldoat	control	1	rh9ldoat	0.551724	0.4	0.566667	0.6	1		0.566667	0.366667	0.3	0.3	0.333333		0	0
control	33	z6eszxun	control	1	z6eszxun	0.172414	0.433333	0.533333	0.5	0.533333		0	0.366667	0.3	0.266667	0.2		0	0
control	34	w51ewbt6	control	1	w51ewbt6	0.103448	0.366667	0.466667	0.266667	0		0.9	0.933333	0.7	0.166667	0		0	0
control	35	g3c4rx9y	control	1	g3c4rx9y	0.37931	0.0333333	0	0	0		0.766667	0.333333	0	0	0		0	0
control	36	yvn34nlb	control	1	yvn34nlb	0.275862	0.333333	0.433333	0	0		0.533333	0.833333	0.566667	1	1		0	0
control	37	f9a4cnap	control	1	f9a4cnap	0.62069	0.433333	0.7	0.633333	0.7		0.3	0.9	0.766667	0.733333	0.633333		0	0
control	38	jta481yl	control	1	jta481yl	0.413793	0.4	0.466667	0	0		0.766667	0.466667	0.733333	0	0		0	0
control	39	y5dpau1a	control	1	y5dpau1a	0.137931	0.2	0.1	0.166667	0		0.2	0.433333	0.333333	0.8	1		0	0
control	40	11lfqe1d	control	1	11lfqe1d	0.37931	0.9	0.633333	0.4	0.5		0.233333	0.166667	0.1	0	0.1		0	0
control	41	e8w196m6	control	1	e8w196m6	0.0689655	0.0666667	0	0	0		0.1	0.533333	0	0	0		0	0
control	42	n52o1jaj	control	1	n52o1jaj	0.862069	0.533333	0.466667	0.333333	0.466667		0.433333	0.4	0.5	0.566667	0.5		0	0
control	43	hw2vjpq3	control	1	hw2vjpq3	0.344828	0.133333	0	0	0.133333		0.4	0.8	1	1	0.933333		0	0
control	44	bmb10gpa	control	1	bmb10gpa	0.310345	0.233333	0.633333	0.6	0.8		0.7	0.266667	0.4	0.466667	0.433333		0	0
control	45	bon5tgeg	control	1	bon5tgeg	0.206897	0.0666667	0	0	0		0.666667	0.866667	1	1	1		0	0
control	46	yd9t3lo5	control	1	yd9t3lo5	0.206897	0.166667	0.233333	0.0666667	0.1		0.666667	0.333333	0.266667	0.0333333	0.0333333		0	0
control	47	of73p35v	control	1	of73p35v	0.827586	0.633333	0.433333	0.566667	0.7		0.633333	0.466667	0.633333	0.433333	0.5		0	0
control	48	lqi5w8yh	control	1	lqi5w8yh	0.931034	0.733333	0.4	0.366667	0.633333		0.466667	0.4	0.466667	0.333333	0.566667		0	0
control	49	zlng5f7o	control	1	zlng5f7o	0.310345	0.233333	0.2	0.0666667	0		0.466667	0.766667	0.9	0.966667	1		0	0
control	50	9hmzowab	control	1	9hmzowab	0.586207	0.533333	0.6	0.466667	0.6		0.233333	0.633333	0.4	0.166667	0.366667		0	0
control	51	vxrpwwx3	control	1	vxrpwwx3	0.724138	0.1	0.533333	0.766667	0.866667		0.7	0.3	0.766667	0.6	0.866667		0	0
control	52	07ds041k	control	1	07ds041k	0.896552	0.933333	0.933333	0.866667	0.866667		0.466667	0.433333	0.466667	0.266667	0.433333		0	0
control	53	k5g0x3xb	control	1	k5g0x3xb	0.965517	0.966667	0.8	1	0.8		0.5	0.5	0.433333	0.5	0.566667		0	0
control	54	8rtclndj	control	1	8rtclndj	0.689655	0.833333	0.866667	0.833333	0.9		0.5	0.566667	0.633333	0.566667	0.5		0	0
control	55	bqt3mbaj	control	1	bqt3mbaj	0.241379	0.1	0.433333	0.3	0.333333		0.133333	0.0333333	0.1	0	0.0666667		1	0
control	56	c7nwogh9	control	1	c7nwogh9	1	0.966667	0.8	0.7	0.8		0.4	0.533333	0.3	0.333333	0.366667		0	0
control	57	p42sfkas	control	1	p42sfkas	0.517241	0.233333	0.133333	0	0.466667		0.333333	0.133333	0	0	0.1		0	0
ASD	1	ftytd3ho	ASD	1	ftytd3ho	0.172414	0.166667	0	0	0		0.5	0.0666667	0	0	0		0	0
ASD	2	u3tzegoq	ASD	1	u3tzegoq	0.241379	0	0.133333	0	0.1		0.4	0	0.133333	0	0.0333333		0	1
ASD	3	i5qw1n9n	ASD	1	i5qw1n9n	0.413793	0.1	0.233333	0.166667	0.533333		0.2	0.2	0.233333	0.266667	0.233333		0	0
ASD	4	wll84znl	ASD	1	wll84znl	0.896552	0.866667	0.866667	0.9	0.933333		0.266667	0.533333	0.533333	0.466667	0.433333		0	0
ASD	5	tqsb0oi6	ASD	1	tqsb0oi6	0.586207	0.466667	0.466667	0.466667	0.333333		0.633333	0.366667	0.266667	0.3	0.133333		0	1
ASD	6	qls66pq5	ASD	1	qls66pq5	0.586207	0.6	0.666667	0.566667	0.866667		0.166667	0.733333	0.433333	0.2	0.233333		0	0
ASD	7	hclnkkl8	ASD	1	hclnkkl8	0.931034	1	1	1	0.966667		0.466667	0.5	0.5	0.433333	0.466667		0	0
ASD	8	kmr5axji	ASD	1	kmr5axji	0.275862	0.133333	0	0.0666667	0		0.533333	0.9	1	0.966667	1		0	0
ASD	9	lkbl00gq	ASD	1	lkbl00gq	0.931034	0.8	0.566667	0.666667	0.9		0.433333	0.5	0.2	0.333333	0.333333		1	0
ASD	10	3pclvsxk	ASD	1	3pclvsxk	0.724138	0.633333	0.333333	0.533333	0.833333		0.7	0.7	0.833333	0.833333	0.8		1	0
ASD	11	lwvy50tt	ASD	1	lwvy50tt	1	0.866667	1	1	0.966667		0.466667	0.433333	0.5	0.533333	0.433333		0	0
ASD	12	1au61sm5	ASD	1	1au61sm5	0.482759	0.666667	0.7	0.266667	0.366667		0.533333	0.366667	0.233333	0.0666667	0.1		1	1
ASD	13	57xbrnez	ASD	1	57xbrnez	0.517241	0.666667	0.733333	0.9	0.8		0.533333	0.533333	0.533333	0.466667	0.466667		0	0
ASD	14	j6ixirar	ASD	1	j6ixirar	0.724138	0.733333	0.933333	0.9	0.966667		0.6	0.6	0.566667	0.733333	0.733333		1	0
ASD	15	gxfznxpt	ASD	1	gxfznxpt	0.793103	0.8	0.733333	0.933333	0.866667		0.533333	0.4	0.333333	0.6	0.533333		0	1
ASD	16	jtyh32vh	ASD	1	jtyh32vh	0.896552	0.733333	0.5	0.766667	0.666667		0.433333	0.366667	0.566667	0.7	0.8		0	0
ASD	17	37s5tjbj	ASD	1	37s5tjbj	0.551724	0.566667	0.5	0.5	0.733333		0.233333	0.5	0.366667	0.4	0.6		1	1
ASD	18	kjobusmc	ASD	1	kjobusmc	0.586207	0.633333	0.466667	0.7	0.633333		0.4	0.5	0.5	0.566667	0.433333		0	0
ASD	19	5nirk21i	ASD	1	5nirk21i	0.896552	0.8	0.866667	0.8	0.766667		0.466667	0.333333	0.4	0.166667	0.2		1	0
ASD	20	33xexwnb	ASD	1	33xexwnb	0.62069	0.666667	0.4	0.566667	0.766667		0.633333	0.766667	0.566667	0.766667	0.733333		0	0
ASD	21	mx93p5jy	ASD	1	mx93p5jy	0.758621	0.5	0.5	0.4	0.166667		0.366667	0.3	0.4	0.733333	0.9		1	0
ASD	22	zg7iczl5	ASD	1	zg7iczl5	0.551724	0.4	0.366667	0.466667	0.566667		0.166667	0.133333	0.733333	0.533333	0.366667		0	0
ASD	23	hidr06g5	ASD	1	hidr06g5	0.586207	0.6	0.1	0	0.666667		0.566667	0.266667	0.0666667	0	0.2		1	0
ASD	24	54jhnllk	ASD	1	54jhnllk	0.896552	0.4	1	1	1		0.533333	0.633333	0.433333	0.566667	0.466667		0	0
ASD	25	r8if5g8b	ASD	1	r8if5g8b	0.448276	0.0666667	0.1	0	0		0.533333	1	0.866667	1	1		0	0
ASD	26	z6fc5fol	ASD	1	z6fc5fol	0.827586	0.6	0.133333	0.333333	0.266667		0.433333	0.4	0.4	0.233333	0.2		0	1
ASD	27	w1u9049v	ASD	1	w1u9049v	0.551724	0.5	0.433333	0.266667	0.466667		0.5	0.3	0.133333	0.133333	0.366667		0	0
ASD	28	r7xutcmk	ASD	1	r7xutcmk	0.275862	0.166667	0	0	0		0.466667	0.3	0	0	0		0	0
ASD	29	p7cj1krw	ASD	1	p7cj1krw	1	1	1	1	0.966667		0.5	0.533333	0.5	0.533333	0.533333		0	0
ASD	30	tlxkaadg	ASD	1	tlxkaadg	0.206897	0.4	0.3	0.166667	1		0.566667	0.833333	0.633333	0.966667	0.466667		0	0
ASD	31	f14qisz8	ASD	1	f14qisz8	0.862069	0.4	0.366667	0.233333	0.233333		0.633333	0.766667	0.8	0.833333	0.933333		0	0
ASD	32	fe2e5tzv	ASD	1	fe2e5tzv	0.965517	0.966667	0.8	0.966667	0.933333		0.566667	0.566667	0.566667	0.533333	0.6		1	1
ASD	33	9puv4dyu	ASD	1	9puv4dyu	0.310345	0.1	0.2	0.1	0.8		0.566667	0.633333	0.533333	0.8	0.433333		0	1
ASD	34	g0e2h4zk	ASD	1	g0e2h4zk	0.965517	0.766667	0.233333	0.133333	0.133333		0.466667	0.633333	0.3	1	0.933333		0	0
ASD	35	vfypt0qh	ASD	1	vfypt0qh	0.896552	0.3	0.133333	0	0.633333		0.0666667	0.0333333	0	0	0.3		1	0
ASD	36	y9pbbdxk	ASD	1	y9pbbdxk	0.551724	0.233333	0.5	0.333333	0.333333		0.333333	0.233333	0.433333	0.566667	0.633333		1	0
ASD	37	bt2ndcin	ASD	1	bt2ndcin	0.275862	0.233333	0.433333	0.2	0.233333		0.1	0.166667	0.1	0.133333	0.133333		0	0
ASD	38	o53y2jd3	ASD	1	o53y2jd3	0.172414	0.533333	0	0	0		0.4	0.0666667	0	0	0		0	0
ASD	39	qev3gung	ASD	1	qev3gung	0.586207	0.633333	0.3	0.5	0.366667		0.2	0.4	0.766667	0.366667	0.8		1	0
ASD	40	oje6zio9	ASD	1	oje6zio9	0.655172	0.6	0.633333	0.9	0.833333		0.233333	0.366667	0.533333	0.566667	0.4		0	0
ASD	41	k320t89c	ASD	1	k320t89c	0.206897	0.4	0.8	0.366667	0.566667		0.4	0.366667	0.4	0.1	0.166667		0	1
ASD	42	9isomyn0	ASD	1	9isomyn0	0.310345	0.166667	0	0	0		0.166667	0.933333	1	1	1		0	0
ASD	43	spcu4n52	ASD	1	spcu4n52	0.965517	0.933333	1	1	1		0.466667	0.5	0.5	0.533333	0.5		0	1
ASD	44	o89yow22	ASD	1	o89yow22	0.275862	0.333333	0.2	0	0		0.633333	0.166667	0.3	0	0		0	0
ASD	45	ubtc0dmd	ASD	1	ubtc0dmd	0.827586	0.866667	0.933333	0.9	0.533333		0.4	0.533333	0.333333	0.266667	0.3		1	0
ASD	46	z5ryp7ve	ASD	1	z5ryp7ve	0.965517	1	1	1	1		0.533333	0.5	0.533333	0.533333	0.533333		0	1
ASD	47	c9hsrsln	ASD	1	c9hsrsln	0.793103	0.633333	0.466667	0.533333	0.9		0.4	0.566667	0.7	0.633333	0.966667		1	0
ASD	48	3tq8nprn	ASD	1	3tq8nprn	1	1	1	1	1		0.5	0.466667	0.533333	0.5	0.566667		0	0
ASD	49	mgvx2mc7	ASD	1	mgvx2mc7	1	1	1	1	0.966667		0.533333	0.5	0.5	0.5	0.466667		1	0
ASD	50	se960w3p	ASD	1	se960w3p	0.172414	0.0666667	0.733333	0.866667	1		0.0666667	0	0.566667	0.333333	0.433333		0	0
ASD	51	qc2ua2yz	ASD	1	qc2ua2yz	0.62069	0.566667	0.433333	0.533333	0.5		0.7	0.5	0.533333	0.266667	0.333333		1	0
ASD	52	0ck2n3r4	ASD	1	0ck2n3r4	0.241379	0.266667	0.0333333	0	0		0.633333	0.8	0.233333	0	0		0	1
ASD	53	0nbbb4wm	ASD	1	0nbbb4wm	0	0	0	0	0		1	1	1	1	1		0	0
ASD	54	1xh9m5bc	ASD	1	1xh9m5bc	0.965517	1	0.666667	1	1		0.5	0.433333	0.566667	0.566667	0.466667		1	0
ASD	55	6ieiz2yj	ASD	1	6ieiz2yj	1	0.866667	0.8	0.966667	0.966667		0.5	0.433333	0.433333	0.4	0.433333		1	0
ASD	56	lzbievia	ASD	1	lzbievia	0.655172	0.733333	0.766667	0.633333	0.8		0.4	0.6	0.466667	0.4	0.433333		0	0
ASD	57	k1u8ioxp	ASD	1	k1u8ioxp	0	0.133333	0.1	0	0		0	0.566667	0	0	0		0	0
